# Supplementary material for: Effect of Lipids in Yak Muscle under Different Feeding Systems on Meat Quality Based on Untargeted Lipidomics
Source: Animals (Basel). 2022 Oct 18;12(20):2814. doi: 10.3390/ani12202814 (PMC9597711; doi:10.3390/ani12202814)
Supplement: Supplementary file 1 [file animals-12-02814-s001.zip]

Archive with 3 entries (3 files):
- Table S1.pdf
- Table S2 Lipids.xlsx
- Table S3  SDL.xlsx
