# Supplementary material for: Effect of Lipids in Yak Muscle under Different Feeding Systems on Meat Quality Based on Untargeted Lipidomics
Source: Animals (Basel). 2022 Oct 18;12(20):2814. doi: 10.3390/ani12202814 (PMC9597711; doi:10.3390/ani12202814)
Supplement: Supplementary file 1 [file animals-12-02814-s001.zip › Table S2 Lipids.xlsx]

## Sheet: HF_G
ID	m/z	Ion mode	Retention time	Lipid	LipidGroup	Class	Formula	FattyAcid	FA1	FA2	FA3	FA4	VIP	P-value	adj.P-value	log2(FC)	FC	average(SF)	average(GF)	SF6	SF5	SF4	SF3	SF2	SF1	GF6	GF5	GF4	GF3	GF2	GF1
1	612.556	pos	11.2177	DG(16:0/18:1)	DG(34:1)+NH4	DG	C37 H70 O5 N0	(16:0/18:1)	(16:0)	(18:1)			0.0741314	0.426141	0.495088	-0.0790795	0.946661	3.93927	4.16123	4.35342	4.50391	3.84938	3.13335	3.97097	3.8246	4.64665	3.73072	3.62028	4.66827	4.06549	4.23593
2	642.603	pos	13.3044	DG(18:0/18:0)	DG(36:0)+NH4	DG	C39 H76 O5 N0	(18:0/18:0)	(18:0)	(18:0)			0.372851	1.62613e-07	4.84331e-06	-1.24757	0.421158	1.13816	2.70245	1.34431	1.31983	1.08739	1.08491	1.08451	0.908004	2.76468	2.46649	2.34132	2.76791	2.86976	3.00456
3	640.587	pos	12.3002	DG(18:0/18:1)	DG(36:1)+NH4	DG	C39 H74 O5 N0	(18:0/18:1)	(18:0)	(18:1)			0.00996423	0.927558	0.938581	-0.00872284	0.993972	4.18991	4.21532	4.78966	4.86687	4.29158	3.55821	3.75407	3.87911	4.87982	3.7803	3.97096	4.11744	4.20898	4.33444
4	638.572	pos	11.3149	DG(18:1/18:1)	DG(36:2)+NH4	DG	C39 H72 O5 N0	(18:1/18:1)	(18:1)	(18:1)			0.0844484	0.27459	0.336739	-0.147506	0.90281	2.19239	2.42841	2.3147	2.12822	2.08055	2.28362	2.29415	2.05311	2.46489	1.94593	1.8875	2.58889	3.22051	2.46275
5	634.541	pos	9.67929	DG(18:2/18:2)	DG(36:4)+NH4	DG	C39 H68 O5 N0	(18:2/18:2)	(18:2)	(18:2)			0.23564	0.00104597	0.00263036	-0.71356	0.609814	1.16725	1.9141	1.21077	1.1466	1.09464	1.13043	1.27638	1.14465	2.36496	1.5617	1.35116	1.90036	2.04072	2.26573
6	804.551	pos	8.27576	PC(16:0/20:4)	PC(36:4)+Na	PC	C44 H80 O8 N1 P1 Na0	(16:0/20:4)	(16:0)	(20:4)			1.03477	2.70969e-05	0.00018412	-2.15902	0.223908	3.64079	16.2602	3.25839	3.60478	4.04511	3.05748	4.0544	3.8246	21.4845	10.4237	12.377	19.4167	18.0157	15.8437
7	702.543	pos	9.84835	PE(16:0p/18:1)	PE(34:1p)+H	PE	C39 H76 O7 N1 P1	(16:0p/18:1)	(16:0p)	(18:1)			0.445349	0.0279338	0.0463748	0.702855	1.62772	8.70977	5.35089	6.79277	6.88785	7.68425	6.82053	12.2633	11.8099	4.39683	3.40847	3.47588	7.16077	5.94678	7.71662
8	698.512	pos	8.49388	PE(16:0p/18:3)	PE(34:3p)+H	PE	C39 H72 O7 N1 P1	(16:0p/18:3)	(16:0p)	(18:3)			0.239097	0.00486856	0.0100368	-0.871784	0.546471	0.994073	1.81908	0.979298	0.99812	0.964156	0.864894	1.06782	1.09015	1.81536	1.21601	1.10362	2.36856	2.39147	2.01946
9	730.575	pos	10.8589	PE(18:0p/18:1)	PE(36:1p)+H	PE	C41 H80 O7 N1 P1	(18:0p/18:1)	(18:0p)	(18:1)			0.563592	0.000728652	0.00194743	1.27835	2.42561	6.99064	2.88202	5.71554	5.68351	5.98792	5.82666	9.00977	9.72047	2.06518	1.9955	1.90812	3.70432	3.82635	3.79264
10	728.559	pos	10.0733	PE(18:0p/18:2)	PE(36:2p)+H	PE	C41 H78 O7 N1 P1	(18:0p/18:2)	(18:0p)	(18:2)			1.4807	4.53195e-06	5.34159e-05	1.66039	3.16102	36.798	11.6412	32.94	33.9856	31.2445	32.6991	45.1323	44.7869	12.1246	8.77526	8.01412	13.6055	14.6198	12.7078
12	838.559	pos	8.316	PS(18:0/22:5)	PS(40:5)+H	PS	C46 H80 O10 N1 P1	(18:0/22:5)	(18:0)	(22:5)			0.40043	0.00121389	0.00296508	-2.30468	0.202406	0.536456	2.6504	0.370612	0.401376	0.531043	0.598055	0.649066	0.668585	2.56482	1.22219	1.50587	4.21384	3.55531	2.84037
13	493.35	pos	7.02724	TG(8:0/8:0/8:0)	TG(24:0)+Na	TG	C27 H50 O6 Na0	(8:0/8:0/8:0)	(8:0)	(8:0)	(8:0)		0.490768	5.68216e-05	0.000286997	-0.939426	0.52144	3.20978	6.15561	3.09814	3.24183	3.0882	3.19404	3.52048	3.116	6.44536	5.51552	4.79609	5.70108	7.89184	6.58375
14	600.52	pos	10.4992	TG(8:0/12:0/12:0)	TG(32:0)+NH4	TG	C35 H66 O6 N0	(8:0/12:0/12:0)	(8:0)	(12:0)	(12:0)		0.129039	0.00423473	0.00888849	-1.0173	0.494039	0.236044	0.477785	0.245061	0.233206	0.216704	0.215414	0.258245	0.247637	0.452262	0.331566	0.474127	0.39535	0.788009	0.425398
16	712.645	pos	14.7456	TG(16:0/10:0/14:0)	TG(40:0)+NH4	TG	C43 H82 O6 N0	(16:0/10:0/14:0)	(16:0)	(10:0)	(14:0)		0.0314785	0.581898	0.642243	0.10192	1.0732	0.997089	0.929079	0.812073	1.12185	1.0584	0.78144	1.10954	1.09923	1.36697	0.86051	0.776148	1.06305	0.697997	0.809792
17	740.676	pos	15.6996	TG(16:0/10:0/16:0)	TG(42:0)+NH4	TG	C45 H86 O6 N0	(16:0/10:0/16:0)	(16:0)	(10:0)	(16:0)		0.115113	0.196424	0.253395	0.194048	1.14397	2.79029	2.43913	2.9646	2.77164	2.76923	2.24569	3.01994	2.97065	1.73209	3.09861	3.07363	2.03807	2.31175	2.38066
18	754.692	pos	16.0152	TG(15:0/14:0/14:0)	TG(43:0)+NH4	TG	C46 H88 O6 N0	(15:0/14:0/14:0)	(15:0)	(14:0)	(14:0)		0.208504	0.000429616	0.00127389	-0.452652	0.730698	1.52756	2.09055	1.54907	1.36932	1.5006	1.2063	1.76858	1.77149	2.16511	2.08226	1.92875	2.01052	2.00883	2.34782
19	768.708	pos	16.4906	TG(16:0/14:0/14:0)	TG(44:0)+NH4	TG	C47 H90 O6 N0	(16:0/14:0/14:0)	(16:0)	(14:0)	(14:0)		0.0893463	0.619648	0.676393	-0.0854679	0.942479	8.72539	9.25791	9.61493	9.15631	8.48168	7.24539	9.26004	8.59399	6.54529	12.8902	11.2425	9.12998	7.34978	8.38977
20	771.647	pos	15.7364	TG(16:0/10:0/18:1)	TG(44:1)+Na	TG	C47 H88 O6 Na0	(16:0/10:0/18:1)	(16:0)	(10:0)	(18:1)		0.495452	6.50611e-07	1.21176e-05	0.960042	1.94537	5.70488	2.93255	5.83127	5.69176	6.2199	5.2273	5.68116	5.57792	2.19842	3.5696	3.47588	2.57512	2.85382	2.92246
21	782.723	pos	16.7431	TG(15:0/14:0/16:0)	TG(45:0)+NH4	TG	C48 H92 O6 N0	(15:0/14:0/16:0)	(15:0)	(14:0)	(16:0)		0.510037	0.00411521	0.00872834	-0.586777	0.665829	7.57654	11.3791	8.04805	9.32129	6.79984	7.40471	6.99925	6.88609	9.70968	13.7578	11.1393	8.62047	14.5561	10.4913
22	780.708	pos	16.1454	TG(15:0/14:0/16:1)	TG(45:1)+NH4	TG	C48 H90 O6 N0	(15:0/14:0/16:1)	(15:0)	(14:0)	(16:1)		0.206789	9.15956e-05	0.000381755	-0.249365	0.841267	2.77994	3.30447	2.91119	2.77164	2.87072	2.67055	2.70293	2.75262	3.14773	3.27213	3.21802	3.2912	3.23645	3.66129
23	778.692	pos	15.4115	TG(15:0/14:1/16:1)	TG(45:2)+NH4	TG	C48 H88 O6 N0	(15:0/14:1/16:1)	(15:0)	(14:1)	(16:1)		0.116071	0.00744093	0.0146847	-0.320453	0.800818	0.827571	1.03341	0.890271	0.866137	0.804672	0.78144	0.781855	0.841051	1.12113	0.988535	0.791335	0.979299	1.16155	1.1586
24	796.739	pos	16.9791	TG(16:0/14:0/16:0)	TG(46:0)+NH4	TG	C49 H94 O6 N0	(16:0/14:0/16:0)	(16:0)	(14:0)	(16:0)		0.552957	0.264948	0.326934	-0.352559	0.783194	34.8681	44.5204	37.3914	35.4704	35.739	27.009	37.6241	35.9748	32.9763	76.5976	61.3694	29.3316	32.2051	34.6427
25	799.679	pos	16.5149	TG(16:0/14:0/16:1)	TG(46:1)+Na	TG	C49 H92 O6 Na0	(16:0/14:0/16:1)	(16:0)	(14:0)	(16:1)		0.489427	0.000447374	0.00131267	0.52604	1.43997	10.0128	6.95349	10.1491	10.9711	10.584	8.64894	10.0943	9.62963	5.39612	8.61413	8.21009	6.3483	6.56856	6.58375
26	808.739	pos	16.7845	TG(15:0/16:0/16:1)	TG(47:1)+NH4	TG	C50 H94 O6 N0	(15:0/16:0/16:1)	(15:0)	(16:0)	(16:1)		0.119214	0.463486	0.533277	0.0628237	1.04451	15.0681	14.426	15.3127	14.6006	17.1808	14.1873	14.6826	14.4444	11.5084	15.3691	15.5744	14.1838	13.5676	16.3527
27	804.708	pos	15.6476	TG(15:1/16:1/16:1)	TG(47:3)+NH4	TG	C50 H90 O6 N0	(15:1/16:1/16:1)	(15:1)	(16:1)	(16:1)		0.0585461	0.0618432	0.0921464	-0.193873	0.874256	0.477389	0.546052	0.442962	0.451667	0.501508	0.458601	0.469073	0.540527	0.585575	0.46552	0.471375	0.515972	0.621499	0.616374
28	824.77	pos	17.2905	TG(16:0/16:0/16:0)	TG(48:0)+NH4	TG	C51 H98 O6 N0	(16:0/16:0/16:0)	(16:0)	(16:0)	(16:0)		2.20098	0.0459907	0.0717551	-1.40722	0.377036	54.6782	145.021	44.1574	42.3995	64.1563	42.1826	69.492	65.6813	119.747	288.79	242.383	68.9913	72.0629	78.1513
29	822.755	pos	16.993	TG(16:0/14:0/18:1)	TG(48:1)+NH4	TG	C51 H96 O6 N0	(16:0/14:0/18:1)	(16:0)	(14:0)	(18:1)		2.95031	2.26062e-05	0.000164309	1.13326	2.19354	189.032	86.177	199.421	193.85	205.155	165.392	186.869	183.508	48.4651	127.663	119.645	69.129	72.86	79.3006
30	825.694	pos	16.5555	TG(16:0/16:1/16:1)	TG(48:2)+Na	TG	C51 H94 O6 Na0	(16:0/16:1/16:1)	(16:0)	(16:1)	(16:1)		0.952941	3.57343e-08	2.3664e-06	1.17115	2.25191	18.1599	8.06425	17.7164	18.8076	20.6605	17.3738	17.6858	16.7156	6.5786	8.92399	8.97334	7.78045	8.05127	8.07782
31	838.786	pos	17.4008	TG(16:0/16:0/17:0)	TG(49:0)+NH4	TG	C52 H100 O6 N0	(16:0/16:0/17:0)	(16:0)	(16:0)	(17:0)		1.48563	0.0494366	0.0761349	-1.37889	0.384514	26.0204	67.6708	22.969	23.097	32.0419	22.0017	29.0315	26.9811	52.4622	130.142	120.676	30.0202	33.3211	39.404
32	836.77	pos	17.1572	TG(15:0/16:0/18:1)	TG(49:1)+NH4	TG	C52 H98 O6 N0	(15:0/16:0/18:1)	(15:0)	(16:0)	(18:1)		1.04647	0.0250626	0.0424356	0.494605	1.40894	64.0928	45.4902	68.2838	67.7237	68.1434	60.8461	59.1475	60.4123	25.8147	61.7243	69.105	34.0137	37.6257	44.6579
33	834.755	pos	16.8145	TG(15:0/16:1/18:1)	TG(49:2)+NH4	TG	C52 H96 O6 N0	(15:0/16:1/18:1)	(15:0)	(16:1)	(18:1)		0.832113	0.000225652	0.000795791	0.777793	1.71451	20.7608	12.1089	20.9214	19.22	25.9525	21.6982	18.6035	18.1691	9.47651	13.8818	15.6776	10.3005	10.363	12.9541
34	832.739	pos	16.3538	TG(16:1/16:1/17:1)	TG(49:3)+NH4	TG	C52 H94 O6 N0	(16:1/16:1/17:1)	(16:1)	(16:1)	(17:1)		0.157071	0.0579677	0.0875185	0.293432	1.22555	2.58965	2.11305	2.44824	2.35919	3.53041	2.67055	2.1857	2.34382	1.78205	2.19381	2.13504	1.85905	2.32769	2.38066
35	852.801	pos	17.5301	TG(18:0/16:0/16:0)	TG(50:0)+NH4	TG	C53 H102 O6 N0	(18:0/16:0/16:0)	(18:0)	(16:0)	(16:0)		2.87602	0.0457584	0.0715801	-1.85102	0.277196	59.2212	213.644	26.263	28.0464	87.7165	54.1697	85.0922	74.0391	239.827	453.636	354.808	65.6863	78.9184	88.9874
36	850.786	pos	17.2974	TG(16:0/16:0/18:1)	TG(50:1)+NH4	TG	C53 H100 O6 N0	(16:0/16:0/18:1)	(16:0)	(16:0)	(18:1)		1.53914	0.177479	0.231968	0.281178	1.21519	349.656	287.739	388.158	368.727	328.393	281.47	358.722	372.467	168.212	399.101	411.536	242.365	235.958	269.261
37	848.77	pos	17.0132	TG(16:0/16:1/18:1)	TG(50:2)+NH4	TG	C53 H98 O6 N0	(16:0/16:1/18:1)	(16:0)	(16:1)	(18:1)		4.93033	6.36606e-08	3.32213e-06	1.88946	3.70497	371.785	100.348	380.146	373.676	430.608	374.029	337.032	335.22	47.9655	126.423	138.21	94.4671	89.122	105.898
38	846.755	pos	16.6378	TG(16:1/16:1/18:1)	TG(50:3)+NH4	TG	C53 H96 O6 N0	(16:1/16:1/18:1)	(16:1)	(16:1)	(18:1)		1.74149	4.57083e-06	5.34159e-05	1.70168	3.25278	50.619	15.5617	48.4307	45.7815	65.1712	58.7218	43.5472	42.0615	10.3592	17.3522	17.8435	15.5609	15.6721	16.5825
39	866.817	pos	17.6145	TG(18:0/16:0/17:0)	TG(51:0)+NH4	TG	C54 H104 O6 N0	(18:0/16:0/17:0)	(18:0)	(16:0)	(17:0)		1.60811	0.058003	0.0875185	-1.73633	0.300133	21.5175	71.6933	12.998	15.0955	31.8244	20.2567	26.9459	21.9846	68.9504	147.494	136.147	23.1348	24.5524	29.8814
40	864.801	pos	17.4214	TG(16:0/17:0/18:1)	TG(51:1)+NH4	TG	C54 H102 O6 N0	(16:0/17:0/18:1)	(16:0)	(17:0)	(18:1)		0.514571	0.452037	0.52212	0.183207	1.13541	100.986	88.9426	114.845	110.536	102.94	94.8349	90.0977	92.6625	47.4658	126.423	139.241	67.0634	67.7582	85.7037
41	862.786	pos	17.1726	TG(16:0/17:1/18:1)	TG(51:2)+NH4	TG	C54 H100 O6 N0	(16:0/17:1/18:1)	(16:0)	(17:1)	(18:1)		2.10764	8.12718e-05	0.000353562	1.27831	2.42554	91.7151	37.8122	102.381	94.8627	103.665	108.491	74.6643	66.2264	18.6532	42.7608	52.8086	34.5645	35.2343	42.8519
42	860.77	pos	16.8622	TG(16:1/17:1/18:1)	TG(51:3)+NH4	TG	C54 H98 O6 N0	(16:1/17:1/18:1)	(16:1)	(17:1)	(18:1)		0.741863	0.00012986	0.000495138	1.02606	2.03646	13.3214	6.54143	13.6211	12.5384	16.6734	15.7047	10.7617	10.6289	4.31356	7.10201	7.58092	6.43092	6.71205	7.10914
43	858.755	pos	16.4837	TG(15:0/18:2/18:2)	TG(51:4)+NH4	TG	C54 H96 O6 N0	(15:0/18:2/18:2)	(15:0)	(18:2)	(18:2)		0.0811616	0.251585	0.311735	0.201811	1.15014	1.42342	1.2376	1.35321	1.32808	1.81232	1.69185	1.2013	1.15374	1.1312	1.16781	1.32022	0.820723	1.4122	1.57348
44	878.817	pos	17.5344	TG(18:0/16:0/18:1)	TG(52:1)+NH4	TG	C55 H104 O6 N0	(18:0/16:0/18:1)	(18:0)	(16:0)	(18:1)		0.130608	0.931253	0.940723	0.0191342	1.01335	431.421	425.737	470.063	468.539	407.41	368.718	430.467	443.326	281.464	606.088	624.008	305.71	331.617	405.533
45	876.801	pos	17.3138	TG(16:0/18:1/18:1)	TG(52:2)+NH4	TG	C55 H102 O6 N0	(16:0/18:1/18:1)	(16:0)	(18:1)	(18:1)		6.31331	4.25498e-06	5.28326e-05	1.21659	2.32397	809.053	348.134	908.076	824.893	855.417	842.134	691.583	732.215	168.212	399.101	441.447	351.153	333.211	395.682
46	872.77	pos	16.7384	TG(16:1/18:1/18:2)	TG(52:4)+NH4	TG	C55 H98 O6 N0	(16:1/18:1/18:2)	(16:1)	(18:1)	(18:2)		1.08003	0.000107455	0.000429894	0.991321	1.988	28.6499	14.4114	27.3313	28.2938	34.2892	35.051	23.8592	23.0748	10.3426	17.2283	13.6147	14.597	13.7749	16.9109
47	870.755	pos	16.2308	TG(16:0/18:2/18:3)	TG(52:5)+NH4	TG	C55 H96 O6 N0	(16:0/18:2/18:3)	(16:0)	(18:2)	(18:3)		0.0789104	0.302019	0.366605	0.195501	1.14512	1.66762	1.45629	1.69151	1.64154	2.16029	1.99533	1.21799	1.29909	1.32725	1.11955	1.15519	1.61117	1.83346	1.69109
48	892.833	pos	17.6304	TG(18:0/17:0/18:1)	TG(53:1)+NH4	TG	C56 H106 O6 N0	(18:0/17:0/18:1)	(18:0)	(17:0)	(18:1)		0.152541	0.805375	0.846567	-0.0659088	0.955343	70.8448	74.1563	79.0561	84.1391	72.203	68.357	61.9004	59.413	41.1371	104.857	117.582	49.2992	64.0913	67.9719
49	890.817	pos	17.4156	TG(17:0/18:1/18:1)	TG(53:2)+NH4	TG	C56 H104 O6 N0	(17:0/18:1/18:1)	(17:0)	(18:1)	(18:1)		1.72274	0.0493491	0.0761349	0.974458	1.9649	114.301	58.1715	9.08076	150.13	157.31	165.392	97.6058	106.289	25.9813	66.0623	80.2443	53.5681	53.8877	69.2854
50	886.786	pos	16.9301	TG(18:1/17:1/18:2)	TG(53:4)+NH4	TG	C56 H100 O6 N0	(18:1/17:1/18:2)	(18:1)	(17:1)	(18:2)		0.354772	0.0069842	0.0138292	0.70897	1.63464	4.79715	2.93469	5.06564	4.81737	6.06041	5.84942	3.52883	3.46122	1.73209	2.97466	2.8364	2.85054	3.07702	4.13742
51	904.833	pos	17.5471	TG(18:0/18:1/18:1)	TG(54:2)+NH4	TG	C57 H106 O6 N0	(18:0/18:1/18:1)	(18:0)	(18:1)	(18:1)		4.51498	0.000255427	0.000869911	0.962039	1.94806	525.63	269.822	575.115	576.6	548.772	599.357	418.787	435.15	151.891	334.65	380.593	218.954	245.524	287.321
52	902.817	pos	17.3419	TG(18:1/18:1/18:1)	TG(54:3)+NH4	TG	C57 H104 O6 N0	(18:1/18:1/18:1)	(18:1)	(18:1)	(18:1)		3.95763	0.000105299	0.000426926	1.41223	2.66148	308.097	115.761	332.071	330.782	353.041	386.168	219.405	227.114	60.7896	132.62	160.901	109.339	107.616	123.302
53	898.786	pos	16.764	TG(18:1/18:2/18:2)	TG(54:5)+NH4	TG	C57 H100 O6 N0	(18:1/18:2/18:2)	(18:1)	(18:2)	(18:2)		0.105706	0.513782	0.577763	0.0971602	1.06967	8.96652	8.38255	9.61493	8.0592	11.6714	10.2422	6.90749	7.30398	8.76036	7.22595	7.96255	8.08341	8.06722	10.1958
54	920.864	pos	17.8091	TG(18:0/18:1/19:0)	TG(55:1)+NH4	TG	C58 H110 O6 N0	(18:0/18:1/19:0)	(18:0)	(18:1)	(19:0)		0.449234	0.105214	0.146026	-0.716393	0.608617	6.9148	11.3615	8.02134	8.08395	7.68425	6.78259	5.54768	5.36897	7.84435	17.3522	20.4221	6.8165	6.44102	9.29278
55	918.848	pos	17.6405	TG(19:1/18:0/18:1)	TG(55:2)+NH4	TG	C58 H108 O6 N0	(19:1/18:0/18:1)	(19:1)	(18:0)	(18:1)		0.730488	0.0045319	0.00944409	0.799315	1.74027	18.0344	10.363	19.1408	19.22	20.9505	22.8362	13.4312	12.6275	5.16295	12.2829	13.5116	9.28146	9.23106	12.7078
56	916.833	pos	17.4483	TG(19:1/18:1/18:1)	TG(55:3)+NH4	TG	C58 H106 O6 N0	(19:1/18:1/18:1)	(19:1)	(18:1)	(18:1)		0.673741	0.00135716	0.00326157	1.27707	2.42347	10.4099	4.29547	11.1284	10.4761	13.4837	14.2632	6.34021	6.76799	2.74802	4.35045	4.81672	4.17253	4.46407	5.22103
57	934.88	pos	17.7451	TG(18:0/18:1/20:0)	TG(56:1)+NH4	TG	C59 H112 O6 N0	(18:0/18:1/20:0)	(18:0)	(18:1)	(20:0)		0.405623	0.204407	0.260871	-0.678346	0.624881	7.25066	11.6033	11.9296	7.84473	5.94442	5.40938	4.46317	7.91265	4.84651	7.74652	25.8886	10.149	9.15135	11.8376
58	924.801	pos	16.9615	TG(16:0/18:1/22:5)	TG(56:6)+NH4	TG	C59 H102 O6 N0	(16:0/18:1/22:5)	(16:0)	(18:1)	(22:5)		0.315602	0.149613	0.199039	0.667723	1.58856	6.59774	4.15327	6.43666	5.98047	10.584	9.78696	3.43706	3.36129	1.45272	2.35494	2.5476	5.34304	6.45696	6.76435
59	956.864	pos	17.629	TG(18:0/18:1/22:3)	TG(58:4)+NH4	TG	C61 H110 O6 N0	(18:0/18:1/22:3)	(18:0)	(18:1)	(22:3)		0.108296	0.0234748	0.040204	-0.420125	0.74736	0.587807	0.786512	0.706546	0.640699	0.626089	0.591643	0.454213	0.507655	0.658824	0.697852	0.635322	0.811398	1.05032	0.86536
60	974.911	pos	17.9736	TG(18:1/18:1/23:0)	TG(59:2)+NH4	TG	C62 H116 O6 N0	(18:1/18:1/23:0)	(18:1)	(18:1)	(23:0)		0.1534	0.0430798	0.0675673	-0.65563	0.634798	0.746103	1.17534	0.826032	0.857888	0.869916	0.834547	0.516729	0.571507	0.850919	1.47494	1.87718	0.882095	0.812727	1.15418
61	1016.96	pos	18.2043	TG(26:0/18:1/18:1)	TG(62:2)+NH4	TG	C65 H122 O6 N0	(26:0/18:1/18:1)	(26:0)	(18:1)	(18:1)		0.0452681	0.245247	0.305789	-0.269946	0.829351	0.303306	0.365716	0.313402	0.321924	0.385289	0.357164	0.217375	0.224684	0.218768	0.346469	0.328196	0.400945	0.3656	0.534315
62	716.524	neg	9.30271	PE(16:0/18:1)	PE(34:1)-H	PE	C39 H74 O8 N1 P1	(16:0/18:1)	(16:0)	(18:1)			0.520638	0.198857	0.255429	-0.199586	0.870801	49.6612	57.0294	39.0323	38.8099	51.3453	49.5347	51.8828	67.3624	57.7661	69.7142	61.601	48.161	50.7705	54.1635
63	714.508	neg	8.59729	PE(16:1/18:1)	PE(34:2)-H	PE	C39 H72 O8 N1 P1	(16:1/18:1)	(16:1)	(18:1)			0.0811699	0.757166	0.807283	0.0686934	1.04877	21.7772	20.7646	16.603	16.3492	20.4937	21.8051	18.8787	36.5332	22.8927	21.6306	21.705	21.704	17.4303	19.2248
64	698.513	neg	9.10682	PE(16:0p/18:2)	PE(34:2p)-H	PE	C39 H72 O7 N1 P1	(16:0p/18:2)	(16:0p)	(18:2)			4.12222	9.13087e-05	0.000381755	0.956539	1.94065	428.891	221.004	423.617	405.288	409.633	338.438	441.768	554.604	173.395	201.76	183.449	252.629	251.866	262.924
65	714.544	neg	10.3531	PE(18:0p/17:1)	PE(35:1p)-H	PE	C40 H76 O7 N1 P1	(18:0p/17:1)	(18:0p)	(17:1)			0.0794221	0.79235	0.83793	0.0429553	1.03022	22.8857	22.2144	20.3598	17.9693	23.3672	18.2707	28.9406	28.4067	16.1908	22.3636	19.9915	24.5191	24.0207	26.2003
66	744.555	neg	10.2541	PE(18:0/18:1)	PE(36:1)-H	PE	C41 H78 O8 N1 P1	(18:0/18:1)	(18:0)	(18:1)			0.432079	0.503689	0.56878	0.0830902	1.05928	153.103	144.534	134.081	129.642	160.663	158.159	172.557	163.516	136.034	184.216	162.952	118.394	124.108	141.501
67	742.539	neg	9.48612	PE(18:1/18:1)	PE(36:2)-H	PE	C41 H76 O8 N1 P1	(18:1/18:1)	(18:1)	(18:1)			2.55949	0.0296142	0.0486227	0.879128	1.83926	243.824	132.566	246.138	242.921	316.198	332.908	222.795	101.987	177.227	196.278	189.598	47.4221	46.2398	138.633
68	740.524	neg	8.69341	PE(18:1/18:2)	PE(36:3)-H	PE	C41 H74 O8 N1 P1	(18:1/18:2)	(18:1)	(18:2)			1.15352	0.0163843	0.0295017	0.688194	1.61127	55.3645	34.3609	37.06	63.5622	46.7168	80.7384	64.9819	39.1277	40.5639	38.9989	34.2041	34.3016	30.0702	28.0266
69	738.508	neg	8.47135	PE(16:0/20:4)	PE(36:4)-H	PE	C41 H72 O8 N1 P1	(16:0/20:4)	(16:0)	(20:4)			1.58453	1.48872e-07	4.84331e-06	-1.62652	0.323869	13.4148	41.4203	11.6369	12.0758	13.8265	13.7652	11.1649	18.0194	44.382	48.2451	43.6683	37.2864	36.6206	38.3194
70	720.497	neg	8.37176	PE(16:0p/20:5)	PE(36:5p)-H	PE	C41 H70 O7 N1 P1	(16:0p/20:5)	(16:0p)	(20:5)			4.1615	2.99755e-09	5.95513e-07	-2.12236	0.229671	56.5555	246.246	58.2247	55.8585	52.4518	56.4063	35.7769	80.6148	245.244	212.726	238.792	265.969	252.779	261.968
71	766.539	neg	9.35894	PE(18:0/20:4)	PE(38:4)-H	PE	C43 H76 O8 N1 P1	(18:0/20:4)	(18:0)	(20:4)			0.230568	0.834055	0.870573	-0.0332991	0.977183	472.421	483.452	422.969	419.133	498.511	470.053	578.83	445.032	581.497	585.544	585.193	376.858	379.625	391.996
72	750.544	neg	9.892	PE(18:0p/20:4)	PE(38:4p)-H	PE	C43 H76 O7 N1 P1	(18:0p/20:4)	(18:0p)	(20:4)			0.761606	0.4462	0.516379	0.0715792	1.05087	608.178	578.739	680.119	685.969	558.901	602.773	512.756	608.548	653.345	596.509	642.585	541.942	526.547	511.508
73	748.529	neg	8.98112	PE(16:0p/22:5)	PE(38:5p)-H	PE	C43 H74 O7 N1 P1	(16:0p/22:5)	(16:0p)	(22:5)			2.91374	0.00149014	0.0035033	-0.689581	0.620034	183.949	296.676	185.899	174.324	193.137	180.832	143.615	225.888	253.866	233.559	246.99	356.848	332.172	356.621
74	776.56	neg	9.90288	PE(18:0p/22:5)	PE(40:5p)-H	PE	C45 H78 O7 N1 P1	(18:0p/22:5)	(18:0p)	(22:5)			2.13877	0.0122066	0.0227348	-0.592064	0.663393	141.384	213.123	148.331	146.634	162.372	167.007	124.503	99.4579	165.731	166.672	166.027	268.47	253.691	258.144
75	774.544	neg	9.596	PE(18:0p/22:6)	PE(40:6p)-H	PE	C45 H76 O7 N1 P1	(18:0p/22:6)	(18:0p)	(22:6)			0.529691	0.175914	0.230428	-0.417465	0.748739	21.4908	28.7027	38.1192	33.667	17.8631	15.0811	14.5249	9.68952	33.1445	31.2794	31.2318	24.8094	27.42	24.3308
76	863.566	neg	8.81459	PI(18:0/18:1)	PI(36:1)-H	PI	C45 H83 O13 N0 P1	(18:0/18:1)	(18:0)	(18:1)			1.06832	0.0613695	0.0917248	0.230534	1.17327	147.552	125.761	121.126	123.978	173.767	168.666	156.175	141.601	124.538	149.127	124.008	115.059	121.37	120.467
77	861.55	neg	8.23141	PI(18:1/18:1)	PI(36:2)-H	PI	C45 H81 O13 N0 P1	(18:1/18:1)	(18:1)	(18:1)			0.110579	0.74043	0.790854	0.0763606	1.05435	25.2959	23.9918	26.3245	26.476	31.2092	32.2838	22.5396	12.9421	25.3216	28.3508	27.3098	26.7449	11.6028	24.6208
78	885.55	neg	8.14394	PI(18:0/20:4)	PI(38:4)-H	PI	C47 H81 O13 N0 P1	(18:0/20:4)	(18:0)	(20:4)			4.18468	4.32017e-07	9.19579e-06	-1.20101	0.43497	150.375	345.713	171.649	173.695	154.966	158.712	109.213	134.015	364.992	368.432	373.048	343.508	341.297	283.002
80	913.581	neg	8.66512	PI(18:0/22:4)	PI(40:4)-H	PI	C49 H85 O13 N0 P1	(18:0/22:4)	(18:0)	(22:4)			0.126476	0.503886	0.56878	-0.112927	0.92471	9.82964	10.63	10.6136	11.746	9.63123	8.11231	10.2135	8.66121	8.40024	10.2541	8.08452	13.0973	14.1972	9.7464
81	911.566	neg	8.15253	PI(18:0/22:5)	PI(40:5)-H	PI	C49 H83 O13 N0 P1	(18:0/22:5)	(18:0)	(22:5)			2.88422	6.50162e-05	0.000322914	-2.94546	0.129816	14.8926	114.721	18.2622	15.5663	18.1784	15.8264	11.3491	10.1731	83.9201	86.6029	81.5386	161.749	157.873	116.643
82	614.572	pos	12.2191	DG(18:0/16:0)	DG(34:0)+NH4	DG	C37 H72 O5 N0	(18:0/16:0)	(18:0)	(16:0)			0.453379	3.2253e-05	0.000199903	-0.866257	0.548568	2.9893	5.44928	3.47206	3.48105	2.76198	2.53399	2.86144	2.8253	6.3954	4.94538	4.32164	5.28795	5.85112	5.89418
83	726.543	pos	9.27124	PE(18:1p/18:2)	PE(36:3p)+H	PE	C41 H76 O7 N1 P1	(18:1p/18:2)	(18:1p)	(18:2)			0.869788	6.8076e-05	0.000326566	1.93092	3.81297	12.2598	3.2153	11.7516	10.7236	10.729	10.5456	15.1831	14.6261	5.59597	3.73072	0.583235	1.41838	7.03091	0.932545
84	900.801	pos	17.0759	TG(18:1/18:1/18:2)	TG(54:4)+NH4	TG	C57 H102 O6 N0	(18:1/18:1/18:2)	(18:1)	(18:1)	(18:2)		1.78552	0.000973077	0.00253255	1.40803	2.65374	67.9288	25.5974	71.6668	67.2288	86.9916	88.0068	47.8018	45.877	20.6518	2.08226	39.297	27.266	29.9731	34.3143
85	746.513	neg	8.44906	PE(18:1p/20:5)	PE(38:6p)-H	PE	C43 H72 O7 N1 P1	(18:1p/20:5)	(18:1p)	(20:5)			1.64386	2.77753e-08	2.36487e-06	-1.47803	0.358978	16.6346	46.3389	19.4244	17.6242	17.1549	19.2813	12.0173	14.3058	47.3543	41.1091	46.6996	52.3398	46.392	44.1383
86	778.576	neg	10.5829	PE(18:0p/22:4)	PE(40:4p)-H	PE	C45 H80 O7 N1 P1	(18:0p/22:4)	(18:0p)	(22:4)			1.50374	3.26646e-05	0.000199903	1.62589	3.08633	39.8836	12.9226	41.9164	41.4618	32.7888	28.1337	42.1644	52.8365	8.95649	9.38975	11.7366	14.1269	15.1399	18.1862
87	586.541	pos	11.1228	DG(16:0/16:0)	DG(32:0)+NH4	DG	C35 H68 O5 N0	(16:0/16:0)	(16:0)	(16:0)			0.3812	5.24197e-06	5.50556e-05	-0.823618	0.565023	2.18892	3.87403	2.36812	2.42518	2.0298	2.06361	1.99383	2.25297	4.34687	3.70594	3.16645	3.74563	4.25681	4.02249
88	889.58	pos	8.698	PI(18:0/20:3)	PI(38:3)+H	PI	C47 H85 O13 N0 P1	(18:0/20:3)	(18:0)	(20:3)			0.112009	0.00886205	0.017038	-0.791303	0.577822	0.258685	0.44769	0.28967	0.268964	0.332291	0.248514	0.206078	0.206591	0.420357	0.297686	0.286197	0.58494	0.575926	0.521031
89	764.676	pos	14.9369	TG(16:1/10:0/18:1)	TG(44:2)+NH4	TG	C47 H86 O6 N0	(16:1/10:0/18:1)	(16:1)	(10:0)	(18:1)		0.325611	1.76198e-07	4.84331e-06	1.09613	2.1378	2.22955	1.04292	2.09214	2.05398	2.66049	2.17741	2.1857	2.20755	0.982892	1.08638	1.04173	0.947029	1.06935	1.13011
90	792.708	pos	15.8208	TG(16:0/14:1/16:1)	TG(46:2)+NH4	TG	C49 H90 O6 N0	(16:0/14:1/16:1)	(16:0)	(14:1)	(16:1)		0.626308	1.91789e-06	2.85766e-05	1.0308	2.04315	8.75278	4.28396	8.69795	8.13344	10.729	8.42134	8.25895	8.27603	3.69734	4.75946	4.24944	3.71809	4.30464	4.97476
91	810.755	pos	17.1216	TG(15:0/16:0/16:0)	TG(47:0)+NH4	TG	C50 H96 O6 N0	(15:0/16:0/16:0)	(15:0)	(16:0)	(16:0)		1.13304	0.00414604	0.00876255	-0.975603	0.508527	19.1913	37.739	18.7847	19.9624	20.588	16.5392	20.1051	19.1684	29.9784	53.0482	51.8803	26.1644	26.9439	38.4189
92	806.723	pos	16.2605	TG(15:1/16:0/16:1)	TG(47:2)+NH4	TG	C50 H92 O6 N0	(15:1/16:0/16:1)	(15:1)	(16:0)	(16:1)		0.209315	0.00423545	0.00888849	-0.253423	0.838904	3.32367	3.96192	3.26729	2.90362	3.31293	3.63407	3.45374	3.37037	3.5641	3.73072	3.8575	4.02105	4.57567	4.02249
93	880.833	pos	17.7263	TG(18:0/16:0/18:0)	TG(52:0)+NH4	TG	C55 H106 O6 N0	(18:0/16:0/18:0)	(18:0)	(16:0)	(18:0)		2.64667	0.0697594	0.101654	-1.78251	0.290676	57.9861	199.487	13.8882	15.4255	105.115	63.8049	85.0922	64.5912	298.119	412.735	332.117	38.1449	58.6707	57.1358
94	874.786	pos	17.0538	TG(16:1/18:1/18:1)	TG(52:3)+NH4	TG	C55 H100 O6 N0	(16:1/18:1/18:1)	(16:1)	(18:1)	(18:1)		4.13966	1.67791e-06	2.63167e-05	1.82244	3.5368	273.186	77.2409	278.655	268.915	327.668	313.335	225.244	225.297	39.6381	87.7526	105.205	70.3684	74.6138	85.8679
95	888.801	pos	17.1969	TG(18:1/17:1/18:1)	TG(53:3)+NH4	TG	C56 H102 O6 N0	(18:1/17:1/18:1)	(18:1)	(17:1)	(18:1)		1.4194	0.000245254	0.000844922	1.49145	2.81172	39.3041	13.9787	41.5757	40.6672	47.1929	52.5006	26.3619	27.5262	7.04493	13.262	18.153	13.9084	14.4285	17.0751
96	908.864	pos	17.8915	TG(18:0/18:0/18:0)	TG(54:0)+NH4	TG	C57 H110 O6 N0	(18:0/18:0/18:0)	(18:0)	(18:0)	(18:0)		1.8067	0.0857638	0.122578	-2.10155	0.233008	20.8882	89.6459	5.2615	6.19494	41.1035	22.988	28.6144	21.167	142.064	199.55	160.901	8.52407	13.5038	13.3317
97	926.817	pos	17.2579	TG(18:1/18:1/20:3)	TG(56:5)+NH4	TG	C59 H104 O6 N0	(18:1/18:1/20:3)	(18:1)	(18:1)	(20:3)		0.188525	0.398614	0.465831	0.2768	1.2115	8.35858	6.89934	7.85219	8.4964	12.7588	11.3802	4.82189	4.84207	3.06446	5.52792	6.70422	8.1798	8.01939	9.90026
98	988.927	pos	18.0529	TG(18:1/18:1/24:0)	TG(60:2)+NH4	TG	C63 H118 O6 N0	(18:1/18:1/24:0)	(18:1)	(18:1)	(24:0)		0.0518291	0.296337	0.360442	-0.160456	0.894742	0.726749	0.812244	0.796934	0.792229	0.797423	0.82696	0.525018	0.621929	0.583257	0.772469	0.96887	0.836005	0.752358	0.960502
99	986.911	pos	17.8955	TG(18:1/18:1/24:1)	TG(60:3)+NH4	TG	C63 H116 O6 N0	(18:1/18:1/24:1)	(18:1)	(18:1)	(24:1)		0.0648661	0.068584	0.100756	-0.308392	0.807541	0.358494	0.443932	0.378005	0.399477	0.389241	0.437752	0.268449	0.278038	0.445366	0.491234	0.513589	0.353789	0.348849	0.510765
100	1018.97	pos	18.3512	TG(26:0/18:0/18:1)	TG(62:1)+NH4	TG	C65 H124 O6 N0	(26:0/18:0/18:1)	(26:0)	(18:0)	(18:1)		0.128099	0.00251863	0.00566454	-0.997022	0.501033	0.228183	0.455425	0.226936	0.284342	0.279626	0.217301	0.181306	0.179587	0.232308	0.527607	0.550286	0.477917	0.369047	0.575385
101	480.31	neg	4.93035	LPE(18:0)	LPE(18:0)-H	LPE	C23 H46 O7 N1 P1	(18:0)	(18:0)				0.184172	0.561121	0.625099	-0.223858	0.856273	10.8196	12.6357	10.7938	10.818	16.8697	8.18949	8.28825	9.95856	15.1237	20.162	20.1574	7.48951	5.94755	6.93417
102	748.529	neg	9.25882	PE(18:0p/20:5)	PE(38:5p)-H	PE	C43 H74 O7 N1 P1	(18:0p/20:5)	(18:0p)	(20:5)			3.35334	1.12091e-07	4.7434e-06	-1.06941	0.476514	113.726	238.662	114.649	122.719	115.085	124.426	93.3773	112.101	264.404	252.2	253.14	223.447	221.752	217.032
104	832.583	pos	9.14065	PC(18:0/20:4)	PC(38:4)+Na	PC	C46 H84 O8 N1 P1 Na0	(18:0/20:4)	(18:0)	(20:4)			0.329989	0.000328979	0.00105187	-1.45732	0.36417	0.777912	2.13612	0.76022	0.866137	0.884414	0.71863	0.746164	0.691906	3.1977	1.40057	1.92875	2.3961	2.12043	1.77318
105	628.551	pos	11.5632	TG(8:0/12:0/14:0)	TG(34:0)+NH4	TG	C37 H70 O6 N0	(8:0/12:0/14:0)	(8:0)	(12:0)	(14:0)		0.138296	0.00517274	0.0105943	-0.982307	0.50617	0.287796	0.568577	0.301685	0.295883	0.239847	0.270254	0.297405	0.321704	0.916981	0.469876	0.358576	0.494365	0.562619	0.609043
106	738.661	pos	14.8203	TG(16:0/10:0/16:1)	TG(42:1)+NH4	TG	C45 H84 O6 N0	(16:0/10:0/16:1)	(16:0)	(10:0)	(16:1)		0.351827	5.68695e-07	1.12981e-05	1.31033	2.47999	2.35141	0.948152	2.3058	2.22721	2.76923	2.13189	2.29415	2.38015	0.741405	1.20028	1.2377	0.812802	0.858353	0.838371
107	844.739	pos	16.0809	TG(16:1/16:1/18:2)	TG(50:4)+NH4	TG	C53 H94 O6 N0	(16:1/16:1/18:2)	(16:1)	(16:1)	(18:2)		0.280304	0.000146892	0.000543774	0.755426	1.68813	2.3937	1.41796	2.24348	2.21896	3.03021	2.64779	1.9688	2.25297	1.62637	1.25184	1.37179	1.3108	1.45342	1.49356
108	896.77	pos	16.2318	TG(18:1/18:2/18:3)	TG(54:6)+NH4	TG	C57 H98 O6 N0	(18:1/18:2/18:3)	(18:1)	(18:2)	(18:3)		0.340278	0.00112953	0.00279335	-0.884235	0.541775	1.83845	3.39338	1.86067	1.62504	1.97181	1.7222	2.05222	1.79874	4.23029	2.60283	2.43415	3.26366	4.48002	3.34934
109	922.88	pos	17.8382	TG(15:0/16:0/24:0)	TG(55:0)+NH4	TG	C58 H112 O6 N0	(15:0/16:0/24:0)	(15:0)	(16:0)	(24:0)		0.337021	0.0717728	0.104333	-1.31787	0.401126	1.55089	3.86635	1.54907	1.37757	2.68949	1.22906	1.14291	1.31726	2.89791	9.30822	4.0741	2.20331	2.12043	2.5941
110	914.817	pos	17.2576	TG(19:1/18:1/18:2)	TG(55:4)+NH4	TG	C58 H104 O6 N0	(19:1/18:1/18:2)	(19:1)	(18:1)	(18:2)		0.0168952	0.893124	0.917762	0.0504782	1.03561	1.56388	1.51011	2.13665	2.03749	0.477089	2.10913	1.56002	1.06289	0.634676	0.745904	1.87718	1.84528	1.6262	2.3314
111	950.911	pos	18.0005	TG(16:0/17:0/24:0)	TG(57:0)+NH4	TG	C60 H116 O6 N0	(16:0/17:0/24:0)	(16:0)	(17:0)	(24:0)		0.299569	0.0139449	0.0254943	-1.06117	0.479242	1.32018	2.75473	2.10104	1.38582	1.0004	1.19871	1.01777	1.21733	3.48083	4.56115	2.81577	1.62494	1.97695	2.06871
112	964.927	pos	18.1848	TG(26:0/16:0/16:0)	TG(58:0)+NH4	TG	C61 H118 O6 N0	(26:0/16:0/16:0)	(26:0)	(16:0)	(16:0)		0.285323	0.00140105	0.00335352	-1.47499	0.359735	0.615364	1.7106	0.572744	0.519686	0.704786	0.602756	0.632629	0.659582	2.19842	2.37973	2.19692	1.0323	1.13882	1.31745
113	950.817	pos	16.9979	TG(18:1/18:1/22:5)	TG(58:7)+NH4	TG	C61 H104 O6 N0	(18:1/18:1/22:5)	(18:1)	(18:1)	(22:5)		0.02238	0.80496	0.846567	-0.135082	0.910618	0.636814	0.699321	0.421682	0.435772	1.21063	1.29734	0.217364	0.238094	0.202369	0.368202	0.67749	1.0388	0.825917	1.08315
114	1044.99	pos	18.3552	TG(28:0/18:1/18:1)	TG(64:2)+NH4	TG	C67 H126 O6 N0	(28:0/18:1/18:1)	(28:0)	(18:1)	(18:1)		0.0359132	0.229333	0.289582	-0.340566	0.789731	0.144324	0.18275	0.161361	0.174839	0.151187	0.157986	0.108119	0.11245	0.0994741	0.152835	0.153276	0.208932	0.181521	0.300464
115	752.524	neg	8.78135	PE(17:0/20:4)	PE(37:4)-H	PE	C42 H74 O8 N1 P1	(17:0/20:4)	(17:0)	(20:4)			0.953531	6.19283e-06	6.0507e-05	-2.23307	0.212706	2.8382	13.3433	2.43188	2.39933	2.61614	2.63805	3.85899	3.08479	16.6402	14.9779	16.2565	11.3542	10.5689	10.262
116	689.569	pos	13.6641	TG(12:0/12:0/14:0)	TG(38:0)+Na	TG	C41 H78 O6 Na0	(12:0/12:0/14:0)	(12:0)	(12:0)	(14:0)		0.028234	0.48348	0.553079	-0.154117	0.898682	0.372691	0.414709	0.474925	0.375642	0.250254	0.249689	0.413394	0.472243	0.485217	0.324786	0.38962	0.34454	0.365554	0.578536
117	790.692	pos	15.121	TG(16:1/14:1/16:1)	TG(46:3)+NH4	TG	C49 H88 O6 N0	(16:1/14:1/16:1)	(16:1)	(14:1)	(16:1)		0.173828	5.9348e-06	5.99516e-05	0.595094	1.51057	1.03456	0.684881	0.988201	1.00637	1.20338	1.01663	0.984401	1.00839	0.722871	0.699899	0.595134	0.67241	0.670573	0.748401
118	894.848	pos	17.7977	TG(18:0/17:0/18:0)	TG(53:0)+NH4	TG	C56 H108 O6 N0	(18:0/17:0/18:0)	(18:0)	(17:0)	(18:0)		1.14905	0.0478586	0.0744744	-2.00247	0.249573	8.22523	32.9572	4.2733	4.47917	14.2811	8.80068	9.67716	7.83997	38.4723	67.9215	60.338	8.77195	10.1558	12.0839
119	906.848	pos	17.7274	TG(18:0/18:0/18:1)	TG(54:1)+NH4	TG	C57 H108 O6 N0	(18:0/18:0/18:1)	(18:0)	(18:0)	(18:1)		0.213067	0.877169	0.904485	-0.0508269	0.965383	273.979	283.804	309.814	325.833	285.622	254.916	246.934	220.755	193.194	436.284	501.269	165.249	176.969	229.857
121	932.864	pos	17.7048	TG(18:0/18:1/20:1)	TG(56:2)+NH4	TG	C59 H110 O6 N0	(18:0/18:1/20:1)	(18:0)	(18:1)	(20:1)		0.736278	0.00150626	0.00352052	0.822699	1.76871	16.8167	9.50788	18.7847	17.8177	18.7032	20.105	12.6804	12.8092	6.01234	10.9071	12.9959	7.91816	8.11505	11.0988
122	954.848	pos	17.4729	TG(18:0/18:1/22:4)	TG(58:5)+NH4	TG	C61 H108 O6 N0	(18:0/18:1/22:4)	(18:0)	(18:1)	(22:4)		0.256016	0.0310741	0.0503351	-0.867311	0.548168	1.39897	2.55208	1.46895	1.5343	1.93556	1.66151	0.87595	0.91754	1.44347	1.79719	1.79467	3.31874	2.85382	4.10458
123	972.895	pos	17.8168	TG(18:1/18:1/23:1)	TG(59:3)+NH4	TG	C62 H114 O6 N0	(18:1/18:1/23:1)	(18:1)	(18:1)	(23:1)		0.042672	0.413376	0.481195	-0.24708	0.8426	0.403987	0.479452	0.376359	0.404717	0.516085	0.568423	0.274709	0.283627	0.33212	0.672962	0.735439	0.340893	0.344159	0.45114
124	750.544	neg	9.56694	PE(16:0p/22:4)	PE(38:4p)-H	PE	C43 H76 O7 N1 P1	(16:0p/22:4)	(16:0p)	(22:4)			1.62148	0.000926728	0.00243894	1.32892	2.51214	57.5188	22.8963	55.8313	56.8473	53.4441	48.7755	46.3606	83.8538	18.6495	17.0906	19.6528	8.43998	43.9145	29.6304
125	835.534	neg	8.08524	PI(18:0/16:1)	PI(34:1)-H	PI	C43 H79 O13 N0 P1	(18:0/16:1)	(18:0)	(16:1)			0.72867	2.68216e-05	0.00018412	-0.743894	0.597126	9.15346	15.3292	8.89389	8.44535	11.6518	7.80185	7.72636	10.4015	15.5007	14.9202	15.4799	16.0052	17.1015	12.9677
126	754.575	pos	10.2974	PE(18:0p/20:3)	PE(38:3p)+H	PE	C43 H80 O7 N1 P1	(18:0p/20:3)	(18:0p)	(20:3)			0.260265	0.0866299	0.12352	1.08686	2.12411	2.51292	1.18305	1.90518	1.922	1.87757	1.66151	5.93977	1.77149	1.40493	0.779955	0.82784	1.27743	1.64214	1.16598
127	710.629	pos	13.8639	TG(6:0/16:0/18:1)	TG(40:1)+NH4	TG	C43 H80 O6 N0	(6:0/16:0/18:1)	(6:0)	(16:0)	(18:1)		0.177007	2.74227e-06	3.70945e-05	1.3783	2.59962	0.582808	0.224189	0.505301	0.551103	0.671564	0.519119	0.636622	0.613137	0.211498	0.279216	0.323168	0.150431	0.187789	0.193034
128	930.848	pos	17.3648	TG(20:1/18:1/18:1)	TG(56:3)+NH4	TG	C59 H108 O6 N0	(20:1/18:1/18:1)	(20:1)	(18:1)	(18:1)		0.214718	0.1378	0.184975	0.495667	1.40997	3.95475	2.80484	6.50788	3.01086	3.22594	3.64925	2.31084	5.02376	1.49692	2.06987	3.25928	3.23612	3.22051	3.54636
129	944.864	pos	17.6459	TG(18:1/18:1/21:1)	TG(57:3)+NH4	TG	C60 H110 O6 N0	(18:1/18:1/21:1)	(18:1)	(18:1)	(21:1)		0.0621683	0.267285	0.328696	0.223316	1.16741	0.814339	0.697558	0.868438	0.915631	0.906162	1.11526	0.630704	0.44984	0.641052	0.768904	0.656957	0.656606	0.68705	0.77478
130	962.911	pos	18.0491	TG(18:0/18:1/22:0)	TG(58:1)+NH4	TG	C61 H116 O6 N0	(18:0/18:1/22:0)	(18:0)	(18:1)	(22:0)		0.318373	0.0276461	0.0460253	-1.23548	0.424701	1.28216	3.01898	1.39773	1.44356	1.45711	1.15319	1.15125	1.09015	2.14845	4.49918	5.64186	1.80396	1.72186	2.29857
131	952.833	pos	17.2652	TG(18:0/18:1/22:5)	TG(58:6)+NH4	TG	C61 H106 O6 N0	(18:0/18:1/22:5)	(18:0)	(18:1)	(22:5)		0.228085	0.0983163	0.137874	-0.787125	0.579498	1.54791	2.67112	1.41553	1.42706	2.31977	2.32156	1.07617	0.727337	1.36141	1.35099	1.6709	4.324	3.41183	3.90756
132	1002.94	pos	18.1258	TG(25:0/18:1/18:1)	TG(61:2)+NH4	TG	C64 H120 O6 N0	(25:0/18:1/18:1)	(25:0)	(18:1)	(18:1)		0.0648807	0.011291	0.0211618	-0.528828	0.693118	0.151567	0.218675	0.145911	0.159123	0.153742	0.192153	0.13786	0.120616	0.151984	0.222464	0.231325	0.208081	0.201112	0.297084
133	889.581	neg	8.94465	PI(18:0/20:2)	PI(38:2)-H	PI	C47 H85 O13 N0 P1	(18:0/20:2)	(18:0)	(20:2)			0.321294	0.0382205	0.0604228	0.337147	1.26326	8.86449	7.01718	10.693	10.6718	9.31884	7.28921	8.47681	6.73725	5.66804	8.41552	6.72359	6.99092	7.38802	6.91699
134	802.536	pos	7.77824	PC(16:0/20:5)	PC(36:5)+Na	PC	C44 H78 O8 N1 P1 Na0	(16:0/20:5)	(16:0)	(20:5)			0.561149	3.33065e-05	0.000199903	-3.84389	0.0696424	0.278174	3.99432	0.241409	0.260928	0.306298	0.3455	0.266597	0.248312	5.07968	2.06987	2.92923	5.37058	4.55973	3.95682
135	674.512	pos	8.92853	PE(16:0p/16:1)	PE(32:1p)+H	PE	C37 H72 O7 N1 P1	(16:0p/16:1)	(16:0p)	(16:1)			0.164352	0.0158995	0.0288028	1.33506	2.52286	0.709041	0.281047	0.588971	0.416629	0.513735	0.425291	1.2013	1.10832	0.273979	0.221353	0.167014	0.400046	0.284387	0.339501
136	818.723	pos	15.9105	TG(16:1/14:1/18:1)	TG(48:3)+NH4	TG	C51 H92 O6 N0	(16:1/14:1/18:1)	(16:1)	(14:1)	(18:1)		0.459771	1.24065e-05	0.000108149	0.890884	1.85431	5.3675	2.8946	5.08345	4.96585	6.83609	5.38662	4.96371	4.96925	2.78133	2.97466	2.84671	2.60267	3.12485	3.03739
138	928.833	pos	17.3983	TG(18:0/18:1/20:3)	TG(56:4)+NH4	TG	C59 H106 O6 N0	(18:0/18:1/20:3)	(18:0)	(18:1)	(20:3)		0.149144	0.342204	0.408725	0.193942	1.14389	6.13524	5.36351	7.05095	7.01984	6.74185	6.80535	4.59665	4.59679	4.13036	4.87101	5.79657	4.69581	4.54379	8.14349
139	948.895	pos	17.7989	TG(18:0/18:1/21:0)	TG(57:1)+NH4	TG	C60 H114 O6 N0	(18:0/18:1/21:0)	(18:0)	(18:1)	(21:0)		0.158543	0.034166	0.0544983	-0.432503	0.740975	1.32693	1.79079	1.78944	0.882635	0.884414	1.48701	1.50997	1.40811	1.34353	1.93353	1.6709	1.70757	2.16826	1.92095
140	636.556	pos	10.4826	DG(18:1/18:2)	DG(36:3)+NH4	DG	C39 H70 O5 N0	(18:1/18:2)	(18:1)	(18:2)			0.175128	0.0290061	0.0480213	-0.539613	0.687956	1.17942	1.71439	1.28199	1.35282	0.935159	1.06215	1.21799	1.22642	2.315	1.25184	1.08299	1.91413	1.58797	2.13438
142	736.645	pos	14.0068	TG(10:0/14:1/18:1)	TG(42:2)+NH4	TG	C45 H82 O6 N0	(10:0/14:1/18:1)	(10:0)	(14:1)	(18:1)		0.163368	1.91318e-07	4.95762e-06	1.3709	2.58632	0.487846	0.188626	0.422529	0.451662	0.577984	0.486952	0.511372	0.476577	0.179644	0.206358	0.223967	0.175123	0.187022	0.159641
143	752.676	pos	15.2831	TG(16:0/10:0/17:1)	TG(43:1)+NH4	TG	C46 H86 O6 N0	(16:0/10:0/17:1)	(16:0)	(10:0)	(17:1)		0.0290998	0.380273	0.447911	-0.0706052	0.952238	0.750045	0.787665	0.65928	0.782326	0.811921	0.766266	0.778872	0.701606	0.839665	0.697568	0.770762	0.685889	0.872672	0.859436
144	922.786	pos	16.6729	TG(16:0/18:1/22:6)	TG(56:7)+NH4	TG	C59 H100 O6 N0	(16:0/18:1/22:6)	(16:0)	(18:1)	(22:6)		0.115009	0.12518	0.169949	0.740081	1.67027	0.785396	0.470221	0.659879	1.12185	1.41361	0.710941	0.395485	0.410602	0.182495	0.243889	0.451775	0.600189	0.600065	0.742911
145	938.817	pos	17.0973	TG(17:0/18:1/22:5)	TG(57:6)+NH4	TG	C60 H104 O6 N0	(17:0/18:1/22:5)	(17:0)	(18:1)	(22:5)		0.158365	0.0663818	0.0981725	-1.1279	0.457582	0.41903	0.915749	0.359369	0.355969	0.732179	0.691032	0.198321	0.17731	0.359031	0.366758	0.566196	1.47347	1.2935	1.43554
146	736.492	neg	7.94429	PE(16:0/20:5)	PE(36:5)-H	PE	C41 H70 O8 N1 P1	(16:0/20:5)	(16:0)	(20:5)			0.92498	6.04343e-11	3.60189e-08	-3.09247	0.11724	1.23766	10.5567	1.27243	1.01087	1.23731	1.34123	1.21556	1.34854	10.7049	9.82371	11.4286	10.9678	11.0273	9.38765
147	792.555	neg	9.36976	PE(18:0/22:5)	PE(40:5)-H	PE	C45 H78 O8 N1 P1	(18:0/22:5)	(18:0)	(22:5)			1.62575	0.000218041	0.000773528	-0.847794	0.555634	42.0867	75.7453	32.9439	31.9973	51.1705	43.9819	64.4358	27.9907	68.9982	77.0227	74.9997	80.2841	72.559	80.6083
148	909.55	neg	7.942	PI(18:0/22:6)	PI(40:6)-H	PI	C49 H81 O13 N0 P1	(18:0/22:6)	(18:0)	(22:6)			0.791022	2.79566e-07	6.66485e-06	-2.2634	0.208281	1.8375	8.82222	3.21633	3.2082	1.66915	1.21447	1.13123	0.585624	9.55023	8.44997	9.61691	9.02104	9.02986	7.26532
149	500.278	neg	2.16306	LPE(20:4)	LPE(20:4)-H	LPE	C25 H42 O7 N1 P1	(20:4)	(20:4)				0.652748	0.00104501	0.00263036	-1.02366	0.491868	5.42007	11.0194	6.07965	5.42873	4.05162	4.00254	4.11223	8.84565	8.38543	8.26837	10.8147	11.8371	12.7326	14.078
150	726.661	pos	15.0953	TG(15:0/12:0/14:0)	TG(41:0)+NH4	TG	C44 H84 O6 N0	(15:0/12:0/14:0)	(15:0)	(12:0)	(14:0)		0.131905	0.000330034	0.00105187	-0.762719	0.589385	0.320256	0.543373	0.363389	0.392074	0.36786	0.200396	0.361752	0.236064	0.519802	0.611054	0.569437	0.447709	0.604565	0.507672
151	910.786	pos	16.7621	TG(18:1/17:1/20:4)	TG(55:6)+NH4	TG	C58 H100 O6 N0	(18:1/17:1/20:4)	(18:1)	(17:1)	(20:4)		0.0486209	0.38931	0.455853	-0.468187	0.722872	0.25907	0.35839	0.224836	0.232569	0.370697	0.418855	0.146014	0.161449	0.16785	0.133542	0.219467	0.417813	0.417323	0.794342
152	946.88	pos	17.8189	TG(16:1/18:1/23:0)	TG(57:2)+NH4	TG	C60 H112 O6 N0	(16:1/18:1/23:0)	(16:1)	(18:1)	(23:0)		0.158904	0.101611	0.141827	-0.411754	0.751709	1.6679	2.21881	1.76274	1.84776	1.97181	1.88911	1.20964	1.32635	1.64313	2.94988	3.1252	1.73511	1.61025	2.24931
154	958.88	pos	17.7464	TG(18:1/18:2/22:0)	TG(58:3)+NH4	TG	C61 H112 O6 N0	(18:1/18:2/22:0)	(18:1)	(18:2)	(22:0)		0.06225	0.305165	0.368922	0.158953	1.11648	1.21913	1.09194	1.26418	1.29508	1.34837	1.47184	1.01777	0.91754	0.868972	1.28902	1.33053	0.926066	0.96487	1.17221
156	976.927	pos	18.1215	TG(18:0/18:1/23:0)	TG(59:1)+NH4	TG	C62 H118 O6 N0	(18:0/18:1/23:0)	(18:0)	(18:1)	(23:0)		0.233115	0.00540457	0.0109562	-1.41054	0.37617	0.47794	1.27054	0.475763	0.52747	0.515457	0.521568	0.451471	0.375909	0.961902	1.76001	2.13504	0.857239	0.815162	1.0939
157	768.555	neg	10.0562	PE(18:0/20:3)	PE(38:3)-H	PE	C43 H78 O8 N1 P1	(18:0/20:3)	(18:0)	(20:3)			0.461426	0.103326	0.143884	0.395306	1.31522	18.372	13.9688	16.9619	16.7831	18.2086	13.6558	28.2725	16.3503	12.3377	17.6691	18.3815	10.562	12.3853	12.477
158	842.723	pos	15.3641	TG(16:1/16:1/18:3)	TG(50:5)+NH4	TG	C53 H92 O6 N0	(16:1/16:1/18:3)	(16:1)	(16:1)	(18:3)		0.000297835	0.968234	0.971494	-0.00751669	0.994803	0.150103	0.150887	0.132479	0.159903	0.161296	0.12732	0.150395	0.169224	0.147644	0.122471	0.119027	0.110479	0.183095	0.222606
159	960.895	pos	17.8991	TG(18:0/18:1/22:1)	TG(58:2)+NH4	TG	C61 H114 O6 N0	(18:0/18:1/22:1)	(18:0)	(18:1)	(22:1)		0.176464	0.175012	0.229752	-0.476148	0.718895	2.05165	2.85389	2.07433	2.24371	2.32702	2.38225	1.70184	1.58071	2.01522	4.13974	4.85798	1.91413	1.88129	2.31499
160	901.581	neg	8.88129	PI(18:0/21:3)	PI(39:3)-H	PI	C48 H85 O13 N0 P1	(18:0/21:3)	(18:0)	(21:3)			0.616332	7.53845e-06	7.24664e-05	-1.15094	0.450331	3.655	8.11626	3.54336	2.8612	4.26127	3.06791	4.5455	3.65079	6.63907	7.7473	7.26718	8.31602	9.57715	9.15081
161	476.278	neg	2.22094	LPE(18:2)	LPE(18:2)-H	LPE	C23 H42 O7 N1 P1	(18:2)	(18:2)				0.363421	0.0315267	0.0509212	0.553682	1.46783	7.27739	4.95793	8.1859	7.1353	5.83815	5.20892	7.36022	9.93585	3.09929	3.67155	4.25666	5.64387	6.02891	7.04732
163	992.958	pos	18.3445	TG(26:0/16:0/18:0)	TG(60:0)+NH4	TG	C63 H122 O6 N0	(26:0/16:0/18:0)	(26:0)	(16:0)	(18:0)		0.145233	0.00360041	0.00780307	-1.50649	0.351966	0.163325	0.464035	0.13561	0.154606	0.194359	0.163054	0.175877	0.156442	0.624892	0.716623	0.559177	0.252979	0.303277	0.327263
165	521.381	pos	7.80241	TG(8:0/8:0/10:0)	TG(26:0)+Na	TG	C29 H54 O6 Na0	(8:0/8:0/10:0)	(8:0)	(8:0)	(10:0)		0.0825597	0.00447851	0.00936559	-1.37468	0.385639	0.0620774	0.160973	0.0549596	0.0710889	0.0431404	0.0740394	0.0568429	0.0723931	0.238321	0.107331	0.169603	0.0928063	0.2383	0.119476
166	896.77	pos	17.4389	TG(18:2/18:2/18:2)	TG(54:6)+NH4	TG	C57 H98 O6 N0	(18:2/18:2/18:2)	(18:2)	(18:2)	(18:2)		0.260104	0.0262511	0.0440722	0.404814	1.32392	4.67598	3.53193	5.11906	5.24632	4.49456	5.06798	4.01268	4.1153	2.41493	2.93748	2.91891	3.99351	4.01766	4.90908
167	948.801	pos	16.8214	TG(18:1/18:1/22:6)	TG(58:8)+NH4	TG	C61 H102 O6 N0	(18:1/18:1/22:6)	(18:1)	(18:1)	(22:6)		0.000992409	0.98036	0.98036	-0.0110558	0.992366	0.137596	0.138654	0.100571	0.129203	0.273977	0.229968	0.0585043	0.0333502	0.102005	0.115791	0.156879	0.119808	0.205487	0.131953
168	990.942	pos	18.2002	TG(26:0/16:0/18:1)	TG(60:1)+NH4	TG	C63 H120 O6 N0	(26:0/16:0/18:1)	(26:0)	(16:0)	(18:1)		0.217628	0.000507818	0.00146212	-1.17136	0.444003	0.485293	1.093	0.491352	0.549229	0.556426	0.454687	0.458748	0.401314	0.803813	1.36339	1.46461	0.991482	0.765061	1.16961
169	786.529	neg	8.41471	PS(18:0/18:2)	PS(36:2)-H	PS	C42 H76 O10 N1 P1	(18:0/18:2)	(18:0)	(18:2)			0.535066	0.114607	0.157025	-0.263197	0.833239	31.4451	37.7383	31.3576	30.9989	35.5628	44.3079	23.5977	22.8455	41.2541	36.4825	42.6173	37.3091	37.4765	31.2904
170	714.543	pos	9.42724	PE(18:1p/17:1)	PE(35:2p)+H	PE	C40 H76 O7 N1 P1	(18:1p/17:1)	(18:1p)	(17:1)			0.0161103	0.844766	0.878675	0.0481275	1.03392	1.66734	1.61264	1.40663	1.5013	1.5296	1.41114	2.10228	2.05311	1.49734	1.16409	1.0933	2.60267	1.31541	2.00304
171	662.572	pos	11.2492	DG(18:0/20:4)	DG(38:4)+NH4	DG	C41 H72 O5 N0	(18:0/20:4)	(18:0)	(20:4)			0.162908	0.05402	0.0825536	-0.381863	0.767446	1.66557	2.17028	2.12775	2.09523	1.5731	1.54012	1.27638	1.38085	2.98119	1.80959	2.02158	1.84528	2.31175	2.05229
172	582.509	pos	9.55118	DG(16:1/16:1)	DG(32:2)+NH4	DG	C35 H64 O5 N0	(16:1/16:1)	(16:1)	(16:1)			0.172682	0.000637213	0.00175039	-0.755128	0.592494	0.562805	0.949892	0.631707	0.657015	0.375808	0.632671	0.43796	0.641671	1.06007	0.80439	0.733587	0.954585	1.03812	1.1086
173	908.77	pos	17.3652	TG(18:1/18:1/19:5)	TG(55:7)+NH4	TG	C58 H98 O6 N0	(18:1/18:1/19:5)	(18:1)	(18:1)	(19:5)		0.00307527	0.955965	0.96178	-0.00686457	0.995253	4.6952	4.71759	4.87868	5.07309	4.55256	5.36386	4.08776	4.21523	4.0804	4.05298	4.0019	4.81975	5.325	6.02553
175	816.708	pos	15.2687	TG(16:0/14:1/18:3)	TG(48:4)+NH4	TG	C51 H90 O6 N0	(16:0/14:1/18:3)	(16:0)	(14:1)	(18:3)		0.0325599	0.322395	0.388176	0.138066	1.10043	0.367091	0.333589	0.344466	0.367194	0.452871	0.362037	0.344411	0.331568	0.278736	0.325815	0.316524	0.267251	0.368028	0.445181
176	1047	pos	18.5096	TG(28:0/18:0/18:1)	TG(64:1)+NH4	TG	C67 H128 O6 N0	(28:0/18:0/18:1)	(28:0)	(18:0)	(18:1)		0.0644795	0.0307837	0.0503351	-0.676536	0.625666	0.119684	0.19129	0.127982	0.158516	0.124405	0.109849	0.101011	0.096339	0.107367	0.22218	0.293628	0.188724	0.134677	0.201164
177	738.508	neg	8.09941	PE(18:2/18:2)	PE(36:4)-H	PE	C41 H72 O8 N1 P1	(18:2/18:2)	(18:2)	(18:2)			0.755736	6.85214e-05	0.000326566	-1.0126	0.495653	6.77635	13.6716	5.54264	6.19627	7.64045	7.22219	7.25281	6.80375	14.9128	16.4632	16.2132	11.5456	11.9308	10.9639
178	331.284	pos	5.33912	MG(16:0)	MG(16:0)+H	MG	C19 H38 O4	(16:0)	(16:0)				0.143593	0.00013432	0.000504383	-0.781724	0.581671	0.355744	0.611588	0.384976	0.395784	0.299184	0.341011	0.374372	0.339134	0.728073	0.571452	0.440289	0.623107	0.661706	0.644902
179	544.457	pos	8.60847	TG(8:0/10:0/10:0)	TG(28:0)+NH4	TG	C31 H58 O6 N0	(8:0/10:0/10:0)	(8:0)	(10:0)	(10:0)		0.0710353	0.0153124	0.0278237	-0.723352	0.605689	0.124153	0.204978	0.115459	0.12904	0.115919	0.111605	0.101049	0.171846	0.252788	0.22749	0.172372	0.144954	0.294081	0.138184
181	871.715	pos	17.2623	TG(16:0/16:0/18:1)+K	TG(50:1)+K	TG	C53 H100 O6 K1	(16:0/16:0/18:1)	(16:0)	(16:0)	(18:1)		0.362117	2.49601e-05	0.000176814	-1.67118	0.313996	0.71267	2.26968	0.827031	0.899133	0.414943	0.407811	0.62787	1.09923	2.91457	2.24339	1.61933	2.07938	2.20015	2.56126
182	839.712	pos	16.8114	TG(16:0/16:0/19:5)	TG(51:5)+H	TG	C54 H94 O6	(16:0/16:0/19:5)	(16:0)	(16:0)	(19:5)		0.336093	8.10318e-05	0.000353562	0.446852	1.36306	5.08831	3.733	5.07454	4.85037	5.58921	4.69622	5.21399	5.10552	3.31428	3.84227	4.12567	3.2912	3.53937	4.28519
183	910.786	pos	17.5732	TG(18:0/18:1/19:5)	TG(55:6)+NH4	TG	C58 H100 O6 N0	(18:0/18:1/19:5)	(18:0)	(18:1)	(19:5)		0.160245	0.404007	0.47121	0.190173	1.1409	8.55358	7.49722	10.5942	8.4964	10.149	8.42134	6.56545	7.09504	6.31212	4.49918	5.10552	9.04736	9.74124	10.2779
184	936.895	pos	17.9248	TG(18:0/18:0/20:0)	TG(56:0)+NH4	TG	C59 H114 O6 N0	(18:0/18:0/20:0)	(18:0)	(18:0)	(20:0)		0.434423	0.00774402	0.0150848	-1.38945	0.38171	1.74478	4.57096	1.54017	1.27858	1.93556	1.46425	2.16068	2.08945	3.98047	5.66426	8.21009	2.98825	2.79005	3.79264
185	764.524	neg	8.57624	PE(18:0/20:5)	PE(38:5)-H	PE	C43 H74 O8 N1 P1	(18:0/20:5)	(18:0)	(20:5)			0.605941	0.0954249	0.13508	-0.314773	0.803977	33.9454	42.2218	25.549	30.7175	29.789	29.5471	53.4484	34.6212	48.2717	39.939	43.0896	42.3905	45.0043	34.6359
186	788.545	neg	9.04188	PS(18:0/18:1)	PS(36:1)-H	PS	C42 H78 O10 N1 P1	(18:0/18:1)	(18:0)	(18:1)			2.29234	1.31049e-08	1.5621e-06	-1.22865	0.426717	43.0022	100.775	46.4786	40.3385	45.99	42.8618	32.9509	49.3931	89.2683	102.49	107.61	102.552	99.469	103.258
187	584.525	pos	10.2068	DG(16:0/16:1)	DG(32:1)+NH4	DG	C35 H66 O5 N0	(16:0/16:1)	(16:0)	(16:1)			0.25169	0.00395251	0.00844336	-0.969228	0.510779	0.958211	1.87598	0.997103	0.989871	0.956907	0.773853	1.05948	0.972047	2.11514	0.93915	1.54713	1.87282	2.0726	2.70903
188	830.567	pos	8.58853	PC(18:0/20:5)	PC(38:5)+Na	PC	C46 H82 O8 N1 P1 Na0	(18:0/20:5)	(18:0)	(20:5)			0.311921	0.000175035	0.000628439	-2.51628	0.174793	0.251961	1.44148	0.276976	0.253116	0.373394	0.0225815	0.282062	0.303634	1.86532	0.793572	0.994016	1.98298	1.72186	1.2911
189	921.731	pos	17.1092	TG(18:1/18:1/18:2)+K	TG(54:4)+K	TG	C57 H102 O6 K1	(18:1/18:1/18:2)	(18:1)	(18:1)	(18:2)		0.0804645	0.083011	0.119216	-0.235132	0.849607	0.774895	0.912062	0.798336	0.890884	0.833669	0.748239	0.676823	0.701418	0.843725	0.700018	0.852659	0.916126	1.01108	1.14877
190	795.65	pos	15.1159	TG(10:0/18:1/20:5)	TG(48:6)+H	TG	C51 H86 O6	(10:0/18:1/20:5)	(10:0)	(18:1)	(20:5)		0.118387	0.0107091	0.0202522	0.453194	1.36907	0.803859	0.587158	0.546668	0.816696	1.0149	0.902828	0.718722	0.823341	0.602671	0.546423	0.568775	0.509917	0.655095	0.640068
191	926.817	pos	16.7682	TG(18:0/18:0/20:5)	TG(56:5)+NH4	TG	C59 H104 O6 N0	(18:0/18:0/20:5)	(18:0)	(18:0)	(20:5)		0.102428	0.115737	0.158209	0.513723	1.42773	0.824939	0.577798	1.34431	0.569585	0.913411	0.766266	0.393099	0.962963	0.52565	0.4424	0.694328	0.465747	0.63772	0.700942
192	824.557	pos	9.22141	PC(18:1/18:1)+K	PC(36:2)+K	PC	C44 H84 O8 N1 P1 K1	(18:1/18:1)	(18:1)	(18:1)			0.0110431	0.886404	0.91243	-0.046728	0.96813	1.02506	1.0588	0.631864	1.04761	1.13089	0.555028	1.57671	1.20825	1.44632	1.26423	0.586991	1.08539	1.45345	0.516434
194	743.618	pos	14.8193	TG(10:0/14:0/20:4)	TG(44:4)+H	TG	C47 H82 O6	(10:0/14:0/20:4)	(10:0)	(14:0)	(20:4)		0.289452	5.98228e-07	1.15014e-05	1.1873	2.27726	1.68807	0.741272	1.73603	1.5178	1.84132	1.56288	1.73521	1.73515	0.584879	0.940251	0.971021	0.623282	0.656843	0.671353
195	823.681	pos	15.9206	TG(16:1/14:1/20:4)	TG(50:6)+H	TG	C53 H90 O6	(16:1/14:1/20:4)	(16:1)	(14:1)	(20:4)		0.293115	0.0046439	0.00964378	0.712084	1.63817	3.19521	1.95047	2.68862	3.06035	4.5888	3.61131	2.56945	2.65269	1.53886	1.83438	1.7431	2.03807	2.18421	2.36424
196	894.755	pos	17.2026	TG(18:3/18:2/18:2)	TG(54:7)+NH4	TG	C57 H96 O6 N0	(18:3/18:2/18:2)	(18:3)	(18:2)	(18:2)		0.277936	0.00132014	0.00318545	0.810566	1.7539	2.39657	1.36642	2.44824	2.54892	2.68949	2.8147	1.95212	1.92593	0.731924	1.03635	1.40273	1.48724	1.57009	1.9702
197	1073.02	pos	18.5102	TG(30:0/18:1/18:1)	TG(66:2)+NH4	TG	C69 H130 O6 N0	(30:0/18:1/18:1)	(30:0)	(18:1)	(18:1)		0.0462547	0.0240719	0.0408742	0.735988	1.66554	0.0915533	0.0549692	0.109994	0.120112	0.0899778	0.107927	0.0627253	0.0585837	0.034521	0.0471868	0.0863972	0.056351	0.0318287	0.0735306
199	778.576	neg	10.0552	PE(18:0e/22:5)	PE(40:5e)-H	PE	C45 H80 O7 N1 P1	(18:0e/22:5)	(18:0e)	(22:5)			0.746029	5.12529e-06	5.50556e-05	-0.998793	0.500419	6.46399	12.9172	5.70779	5.16145	6.50928	9.72954	5.53306	6.14281	12.1195	12.6133	12.3829	13.0387	13.4533	13.8953
200	762.661	pos	14.1506	TG(8:0/18:1/18:2)	TG(44:3)+NH4	TG	C47 H84 O6 N0	(8:0/18:1/18:2)	(8:0)	(18:1)	(18:2)		0.116419	6.84528e-05	0.000326566	1.75794	3.38214	0.23136	0.0684064	0.190277	0.187576	0.262327	0.186232	0.280456	0.281294	0.0764934	0.101852	0.0992601	0.0164569	0.0919064	0.0244695
201	984.895	pos	17.7778	TG(18:1/18:2/24:1)	TG(60:4)+NH4	TG	C63 H114 O6 N0	(18:1/18:2/24:1)	(18:1)	(18:2)	(24:1)		0.0787829	0.00168968	0.00390329	-0.716673	0.608499	0.129195	0.212318	0.111487	0.149762	0.136971	0.169295	0.0765881	0.131067	0.262405	0.168579	0.183302	0.214734	0.202128	0.242758
202	1004.96	pos	18.2665	TG(25:0/18:0/18:1)	TG(61:1)+NH4	TG	C64 H122 O6 N0	(25:0/18:0/18:1)	(25:0)	(18:0)	(18:1)		0.110791	4.14342e-06	5.25421e-05	-1.18694	0.439234	0.110737	0.252115	0.114679	0.137614	0.119282	0.106556	0.100622	0.08567	0.200879	0.266207	0.294835	0.251115	0.225478	0.274173
203	688.587	pos	11.2645	DG(18:0/22:5)	DG(40:5)+NH4	DG	C43 H74 O5 N0	(18:0/22:5)	(18:0)	(22:5)			0.248148	0.000387225	0.00117748	-2.03773	0.243546	0.250833	1.02992	0.33297	0.328923	0.226617	0.218583	0.202517	0.19539	0.992447	0.567188	0.647525	1.40461	1.37346	1.19429
204	880.739	pos	17.0695	TG(17:4/18:1/18:2)	TG(53:7)+NH4	TG	C56 H94 O6 N0	(17:4/18:1/18:2)	(17:4)	(18:1)	(18:2)		0.370446	0.00556204	0.0112372	0.335252	1.2616	9.60656	7.6146	9.61493	10.1462	9.64156	9.10415	9.59373	9.53878	5.27953	7.00285	7.67375	8.24866	8.35419	9.12859
205	558.509	pos	10.0677	DG(16:0/14:0)	DG(30:0)+NH4	DG	C33 H64 O5 N0	(16:0/14:0)	(16:0)	(14:0)			0.206152	0.000268159	0.000902953	-0.646204	0.638959	0.947208	1.48242	1.00601	0.989871	0.869916	0.864894	0.926004	1.02655	1.73209	1.3262	1.10362	1.52855	1.59431	1.60976
206	806.567	pos	8.54924	PC(18:1/18:2)	PC(36:3)+Na	PC	C44 H82 O8 N1 P1 Na0	(18:1/18:2)	(18:1)	(18:2)			0.88041	0.00123372	0.00300121	-1.77195	0.292814	4.15755	14.1986	3.294	3.4563	4.34958	6.35773	3.24518	4.24249	21.4845	10.5105	12.6864	20.3807	11.5428	8.58679
207	919.715	pos	16.7624	TG(18:1/18:2/18:2)+K	TG(54:5)+K	TG	C57 H100 O6 K1	(18:1/18:2/18:2)	(18:1)	(18:2)	(18:2)		0.120692	0.0212565	0.0367213	-0.446857	0.733639	0.655198	0.893079	0.654217	0.621284	0.746678	0.766266	0.563936	0.578808	0.928472	0.693333	0.662751	1.16754	0.865747	1.04063
208	882.755	pos	17.3076	TG(17:4/18:1/18:1)	TG(53:6)+NH4	TG	C56 H96 O6 N0	(17:4/18:1/18:1)	(17:4)	(18:1)	(18:1)		0.301625	0.116853	0.15937	-0.285327	0.820555	9.76639	11.9022	10.5052	9.65125	9.06162	9.25589	9.67716	10.4472	9.70968	9.74202	8.48857	13.3576	14.1894	15.9258
209	808.583	pos	9.19171	PC(18:1/18:1)	PC(36:2)+Na	PC	C44 H84 O8 N1 P1 Na0	(18:1/18:1)	(18:1)	(18:1)			0.421314	0.105354	0.146026	-0.430518	0.741995	11.4717	15.4607	4.9143	13.3633	14.7161	10.4698	16.1008	9.26625	17.9871	10.6716	11.3456	19.0036	18.1752	15.581
210	741.603	pos	14.0207	TG(6:0/18:1/20:4)	TG(44:5)+H	TG	C47 H80 O6	(6:0/18:1/20:4)	(6:0)	(18:1)	(20:4)		0.153553	2.56175e-07	6.36168e-06	1.5319	2.89167	0.404327	0.139825	0.337298	0.370957	0.461049	0.424429	0.439342	0.392887	0.141466	0.111578	0.170591	0.151505	0.103797	0.160012
211	785.665	pos	16.1372	TG(18:4/14:0/15:0)	TG(47:4)+H	TG	C50 H88 O6	(18:4/14:0/15:0)	(18:4)	(14:0)	(15:0)		0.146952	0.00184843	0.00422094	-0.279453	0.823903	1.4273	1.73236	1.50456	1.5343	1.47161	1.3201	1.44323	1.29001	1.74874	1.7724	1.61933	1.51478	1.80157	1.93736
212	799.681	pos	16.5149	TG(18:4/14:0/16:0)	TG(48:4)+H	TG	C51 H90 O6	(18:4/14:0/16:0)	(18:4)	(14:0)	(16:0)		0.504642	0.000389971	0.00117981	0.556055	1.47024	10.134	6.89271	10.1491	11.1361	10.729	8.80068	10.1777	9.81132	5.12964	8.51498	8.31323	6.38961	6.42508	6.58375
213	797.665	pos	15.8186	TG(16:1/12:0/20:4)	TG(48:5)+H	TG	C51 H88 O6	(16:1/12:0/20:4)	(16:1)	(12:0)	(20:4)		0.517392	8.35982e-08	3.83266e-06	1.01681	2.02343	5.89923	2.91545	5.83127	5.63402	6.87233	5.82666	5.6895	5.54158	2.58147	3.111	3.02206	2.7266	2.98136	3.07023
215	863.712	pos	16.4354	TG(15:0/18:2/20:5)	TG(53:7)+H	TG	C56 H94 O6	(15:0/18:2/20:5)	(15:0)	(18:2)	(20:5)		0.00186133	0.97333	0.974966	0.00559849	1.00389	0.459213	0.457434	0.404972	0.414676	0.542041	0.594398	0.422622	0.376568	0.330548	0.444421	0.423028	0.528106	0.423472	0.595032
216	686.512	pos	8.67	PE(16:0p/17:2)	PE(33:2p)+H	PE	C38 H72 O7 N1 P1	(16:0p/17:2)	(16:0p)	(17:2)			0.0920065	0.0236169	0.0402162	0.396999	1.31677	0.590833	0.4487	0.518017	0.571388	0.578725	0.51349	0.674102	0.689277	0.374249	0.413923	0.292337	0.573748	0.513437	0.524507
217	782.567	pos	9.06812	PC(16:0/18:1)	PC(34:1)+Na	PC	C42 H82 O8 N1 P1 Na0	(16:0/18:1)	(16:0)	(18:1)			1.32755	0.0224432	0.0386594	-0.57454	0.6715	60.9734	90.8017	59.5591	59.3098	54.0073	55.0801	69.6589	68.225	94.9317	58.9975	56.9343	109.477	114.631	109.839
219	722.513	neg	8.45959	PE(18:1p/18:3)	PE(36:4p)-H	PE	C41 H72 O7 N1 P1	(18:1p/18:3)	(18:1p)	(18:3)			0.684053	0.00614095	0.0123233	-1.1127	0.462426	5.79753	12.5372	8.52752	3.56196	4.51788	8.11152	2.93069	7.13559	18.0241	10.0734	7.43447	16.6027	10.17	12.9184
220	738.544	neg	10.1362	PE(18:0p/19:3)	PE(37:3p)-H	PE	C42 H76 O7 N1 P1	(18:0p/19:3)	(18:0p)	(19:3)			0.701574	3.45896e-10	1.03077e-07	-1.03729	0.487242	5.11504	10.4979	5.23166	4.87976	4.66392	5.53843	5.01897	5.35747	10.4721	10.5792	11.1345	10.3903	10.6437	9.76783
221	776.559	pos	9.04688	PE(18:1p/22:5)	PE(40:6p)+H	PE	C45 H78 O7 N1 P1	(18:1p/22:5)	(18:1p)	(22:5)			0.339791	3.09193e-05	0.000196041	-1.32393	0.399445	0.904344	2.264	0.807409	0.756799	0.971406	0.986283	0.959373	0.944794	2.69806	1.48733	2.09378	2.71283	2.37552	2.21648
222	862.786	pos	16.8356	TG(16:1/17:0/18:1)	TG(51:2)+NH4	TG	C54 H100 O6 N0	(16:1/17:0/18:1)	(16:1)	(17:0)	(18:1)		0.360321	0.000238973	0.000832912	1.24739	2.37412	2.82691	1.19072	3.71243	2.48293	3.38542	2.08637	2.26913	3.02516	0.962412	0.941181	1.40273	1.04142	1.07264	1.72393
224	838.536	pos	9.37194	PC(18:2/21:6)	PC(39:8)+Na	PC	C47 H78 O8 N1 P1 Na0	(18:2/21:6)	(18:2)	(21:6)			0.0555017	0.056507	0.085695	-0.542621	0.686523	0.131895	0.19212	0.0803376	0.0852735	0.117609	0.1151	0.187571	0.205476	0.211048	0.13169	0.146396	0.211482	0.246085	0.206017
225	889.578	pos	8.683	PI(18:0/18:0)	PI(36:0)+Na	PI	C45 H87 O13 N0 P1 Na0	(18:0/18:0)	(18:0)	(18:0)			0.106454	0.0190936	0.0334699	-0.84494	0.556734	0.229621	0.412444	0.31461	0.272032	0.335613	0.0334379	0.208963	0.213073	0.422106	0.281148	0.271208	0.562183	0.429023	0.508995
226	715.587	pos	13.8529	TG(6:0/18:1/18:3)	TG(42:4)+H	TG	C45 H78 O6	(6:0/18:1/18:3)	(6:0)	(18:1)	(18:3)		0.156513	1.52877e-07	4.84331e-06	1.18135	2.26788	0.486903	0.214695	0.431481	0.487872	0.545825	0.450144	0.537294	0.468805	0.215379	0.205094	0.238598	0.176489	0.214009	0.238601
227	750.661	pos	14.4515	TG(8:0/17:1/18:1)	TG(43:2)+NH4	TG	C46 H84 O6 N0	(8:0/17:1/18:1)	(8:0)	(17:1)	(18:1)		0.0598038	0.0127147	0.0235341	0.572912	1.48752	0.165188	0.111049	0.161196	0.166309	0.170425	0.163632	0.172876	0.156691	0.0560697	0.136756	0.141845	0.0688997	0.0983748	0.164351
228	769.634	pos	14.9288	TG(18:4/10:0/18:1)	TG(46:5)+H	TG	C49 H84 O6	(18:4/10:0/18:1)	(18:4)	(10:0)	(18:1)		0.292869	5.06946e-08	3.0214e-06	1.09651	2.13837	1.79374	0.838836	1.68261	1.68278	2.0878	1.77531	1.73521	1.79874	0.766601	0.859484	0.860544	0.772871	0.913105	0.860412
230	923.746	pos	17.3593	TG(18:1/18:1/18:1)+K	TG(54:3)+K	TG	C57 H104 O6 K1	(18:1/18:1/18:1)	(18:1)	(18:1)	(18:1)		0.0499228	0.477113	0.546845	-0.218009	0.859751	0.683409	0.794892	0.6846	0.907382	0.579548	0.67917	0.699643	0.550113	0.785094	0.949175	0.65729	0.978737	1.20431	0.19475
231	762.508	neg	8.02	PE(16:0/22:6)	PE(38:6)-H	PE	C43 H72 O8 N1 P1	(16:0/22:6)	(16:0)	(22:6)			0.782451	3.83771e-05	0.000217836	-1.2909	0.408696	5.04149	12.3356	4.66978	3.61332	6.60114	6.01164	5.34261	4.01046	13.7731	12.1504	15.714	10.4332	12.5934	9.34918
232	774.529	neg	8.63088	PS(17:1/18:0)	PS(35:1)-H	PS	C41 H76 O10 N1 P1	(17:1/18:0)	(17:1)	(18:0)			0.749028	1.43186e-06	2.37053e-05	-2.36432	0.194209	1.5415	7.93732	1.35714	1.97272	1.59582	1.67161	1.12854	1.52317	7.80936	7.24408	8.41036	6.82637	10.7364	6.5974
233	714.543	pos	9.41771	PC(14:0p/18:2)	PC(32:2p)+H	PC	C40 H76 O7 N1 P1	(14:0p/18:2)	(14:0p)	(18:2)			0.027963	0.766489	0.814323	-0.071421	0.9517	1.67671	1.76181	1.39773	1.60854	1.5876	1.41114	2.00217	2.05311	1.51795	1.10843	1.06236	2.54758	2.20015	2.13438
234	712.528	pos	9.17253	PE(16:0p/19:3)	PE(35:3p)+H	PE	C40 H74 O7 N1 P1	(16:0p/19:3)	(16:0p)	(19:3)			0.123105	6.81142e-05	0.000326566	-1.89338	0.269175	0.0684382	0.254251	0.0291384	0.0466423	0.0426027	0.0633405	0.102686	0.126219	0.275829	0.21076	0.171526	0.237341	0.301892	0.328159
235	752.56	neg	9.89212	PE(18:0e/20:4)	PE(38:4e)-H	PE	C43 H78 O7 N1 P1	(18:0e/20:4)	(18:0e)	(20:4)			0.597946	0.107219	0.148266	0.235701	1.17748	56.1706	47.7041	56.8145	70.4849	57.5424	52.7549	40.7244	58.7024	53.1461	52.4776	55.2925	40.4633	43.9457	40.8996
236	828.551	pos	7.813	PC(16:0/22:6)	PC(38:6)+Na	PC	C46 H80 O8 N1 P1 Na0	(16:0/22:6)	(16:0)	(22:6)			0.164038	0.000112947	0.000445803	-2.04088	0.243015	0.105553	0.434349	0.0949281	0.10968	0.119588	0.115514	0.105669	0.0879405	0.680522	0.338612	0.482003	0.345423	0.380266	0.379267
237	792.708	pos	14.9255	TG(18:0/14:1/14:1)	TG(46:2)+NH4	TG	C49 H90 O6 N0	(18:0/14:1/14:1)	(18:0)	(14:1)	(14:1)		0.157086	0.00079344	0.00211112	3.08691	8.49673	0.371758	0.0437531	0.535323	0.190715	0.26779	0.359382	0.266945	0.610396	0.00557596	0.0700844	0.0245046	0.0941441	0.0290613	0.0391482
238	854.723	pos	17.0135	TG(17:4/16:0/18:2)	TG(51:6)+NH4	TG	C54 H92 O6 N0	(17:4/16:0/18:2)	(17:4)	(16:0)	(18:2)		0.290007	0.038894	0.0611632	0.208611	1.15558	11.17	9.66615	11.4845	11.466	10.6565	10.0904	11.5125	11.8099	7.09489	9.44456	9.48905	10.2867	10.6978	10.9839
241	752.559	pos	9.114	PE(18:1p/20:3)	PE(38:4p)+H	PE	C43 H78 O7 N1 P1	(18:1p/20:3)	(18:1p)	(20:3)			0.384964	0.00774486	0.0150848	-0.78825	0.579046	3.12453	5.39599	2.76874	2.36744	2.53725	2.92092	4.34638	3.80643	6.27881	3.94143	3.18708	5.89387	6.96714	6.10762
242	836.544	pos	8.09753	PS(18:0/22:6)	PS(40:6)+H	PS	C46 H78 O10 N1 P1	(18:0/22:6)	(18:0)	(22:6)			0.142461	0.000107473	0.000429894	-2.06776	0.238529	0.0768329	0.322111	0.0906446	0.104419	0.0638792	0.0765418	0.065821	0.059692	0.397061	0.197503	0.258367	0.406772	0.418038	0.254927
244	689.571	pos	13.6656	TG(24:3/8:0/8:0)	TG(40:3)+H	TG	C43 H76 O6	(24:3/8:0/8:0)	(24:3)	(8:0)	(8:0)		0.0530862	0.242416	0.303529	-0.307709	0.807924	0.381934	0.472736	0.474925	0.308955	0.34834	0.249689	0.413394	0.496304	0.386514	0.53848	0.376908	0.364453	0.418169	0.751891
245	717.603	pos	14.7436	TG(10:0/14:0/18:3)	TG(42:3)+H	TG	C45 H80 O6	(10:0/14:0/18:3)	(10:0)	(14:0)	(18:3)		0.0595658	0.136995	0.184309	0.199012	1.14791	0.648059	0.564554	0.556044	0.696321	0.71474	0.522778	0.734759	0.663709	0.482431	0.575965	0.666903	0.498876	0.679257	0.483892
246	771.65	pos	15.7367	TG(16:0/10:0/20:4)	TG(46:4)+H	TG	C49 H86 O6	(16:0/10:0/20:4)	(16:0)	(10:0)	(20:4)		0.511807	6.92246e-07	1.21347e-05	1.06911	2.09814	5.65525	2.69537	5.83127	5.63402	6.2199	5.20454	5.67282	5.36897	1.89863	3.3341	3.33148	2.38233	2.59873	2.62693
247	831.684	pos	17.1331	TG(15:0/16:0/16:0)+K	TG(47:0)+K	TG	C50 H96 O6 K1	(15:0/16:0/16:0)	(15:0)	(16:0)	(16:0)		0.230821	2.15368e-06	3.0605e-05	-2.02916	0.244998	0.199203	0.813081	0.154152	0.184225	0.136165	0.132164	0.320733	0.267781	0.925022	1.02663	0.783933	0.675108	0.728165	0.739623
250	857.699	pos	17.1512	TG(15:0/16:0/18:1)+K	TG(49:1)+K	TG	C52 H98 O6 K1	(15:0/16:0/18:1)	(15:0)	(16:0)	(18:1)		0.158652	0.00121	0.00296508	-0.606585	0.656749	0.649876	0.989534	0.670277	0.591576	0.615787	0.531086	0.793826	0.696706	0.671122	0.999585	1.11393	1.00287	1.07038	1.07932
251	846.755	pos	15.9364	TG(18:1/14:1/18:1)	TG(50:3)+NH4	TG	C53 H96 O6 N0	(18:1/14:1/18:1)	(18:1)	(14:1)	(18:1)		0.170269	0.0125158	0.0232381	1.23324	2.35094	0.805873	0.342788	1.05052	0.426689	0.608392	0.594499	0.71978	1.43536	0.294501	0.324536	0.320499	0.35915	0.367725	0.390315
252	825.697	pos	16.5558	TG(16:0/14:0/20:5)	TG(50:5)+H	TG	C53 H92 O6	(16:0/14:0/20:5)	(16:0)	(14:0)	(20:5)		0.974036	3.53507e-08	2.3664e-06	1.22804	2.34248	18.4072	7.85797	17.8944	19.1375	20.878	17.6014	17.8527	17.079	6.12892	8.80005	8.97334	7.51881	7.78024	7.94647
253	856.739	pos	17.2651	TG(15:2/18:1/18:2)	TG(51:5)+NH4	TG	C54 H94 O6 N0	(15:2/18:1/18:2)	(15:2)	(18:1)	(18:2)		0.627811	5.03662e-06	5.50556e-05	-1.17156	0.44394	3.6727	8.27298	3.66792	4.02548	2.95046	2.56434	4.31301	4.51502	8.24407	9.5685	6.68359	7.73914	8.29042	9.11218
254	837.697	pos	16.3191	TG(18:4/16:0/17:2)	TG(51:6)+H	TG	C54 H92 O6	(18:4/16:0/17:2)	(18:4)	(16:0)	(17:2)		0.0113197	0.792941	0.83793	-0.0233411	0.983951	1.05662	1.07386	0.970395	1.06411	1.23963	1.11526	0.951031	0.999301	0.978323	0.977514	0.991159	1.09279	1.1495	1.25384
255	872.77	pos	16.2081	TG(16:0/18:2/18:2)	TG(52:4)+NH4	TG	C55 H98 O6 N0	(16:0/18:2/18:2)	(16:0)	(18:2)	(18:2)		0.0522617	0.248649	0.309384	0.330169	1.25716	0.402492	0.320159	0.508425	0.233157	0.294434	0.477919	0.323949	0.577067	0.182285	0.302766	0.303393	0.336706	0.328422	0.467384
256	853.728	pos	17.0193	TG(16:0/16:0/20:5)	TG(52:5)+H	TG	C55 H96 O6	(16:0/16:0/20:5)	(16:0)	(16:0)	(20:5)		0.314207	0.108023	0.149032	0.172537	1.12704	19.0416	16.8953	20.1201	18.89	17.7608	16.9185	19.9383	20.6219	12.4577	16.6085	15.8838	17.9019	18.6534	19.8662
257	849.697	pos	16.0745	TG(14:0/18:3/20:4)	TG(52:7)+H	TG	C55 H92 O6	(14:0/18:3/20:4)	(14:0)	(18:3)	(20:4)		0.216321	0.00277022	0.00618371	0.717313	1.64412	1.70384	1.03633	1.57578	1.955	2.24728	1.76772	1.05114	1.62614	1.10909	0.898296	0.982632	0.969418	1.11033	1.14819
258	884.77	pos	17.5164	TG(18:0/17:2/18:3)	TG(53:5)+NH4	TG	C56 H98 O6 N0	(18:0/17:2/18:3)	(18:0)	(17:2)	(18:3)		0.642022	1.27337e-05	0.000108419	-1.20725	0.433092	3.74065	8.63707	4.43355	3.04385	3.50866	3.77822	5.17227	2.50734	9.59309	7.20117	7.11679	8.97851	9.27889	9.65398
259	927.778	pos	17.7257	TG(18:0/18:0/18:1)+K	TG(54:1)+K	TG	C57 H108 O6 K1	(18:0/18:0/18:1)	(18:0)	(18:0)	(18:1)		0.055128	0.495396	0.563465	-0.159209	0.895516	1.30776	1.46034	1.46004	1.44356	1.21063	1.19871	1.13456	1.39902	1.398	1.15148	0.624673	1.80396	1.94506	1.83885
260	879.744	pos	17.0683	TG(18:4/18:1/18:1)	TG(54:6)+H	TG	C57 H98 O6	(18:4/18:1/18:1)	(18:4)	(18:1)	(18:1)		0.337085	0.0688051	0.100756	0.227924	1.17115	15.188	12.9685	15.6688	17.0753	13.9186	13.3528	15.8505	15.2621	9.17673	11.9234	12.9959	13.4402	14.3488	15.9258
261	875.712	pos	16.4556	TG(16:0/18:3/20:5)	TG(54:8)+H	TG	C57 H94 O6	(16:0/18:3/20:5)	(16:0)	(18:3)	(20:5)		0.0613154	0.189211	0.245151	0.277424	1.21203	0.569761	0.470089	0.733887	0.540114	0.732179	0.57772	0.451131	0.383534	0.43047	0.367434	0.363763	0.515885	0.548347	0.594632
262	906.755	pos	17.1052	TG(17:4/18:1/20:3)	TG(55:8)+NH4	TG	C58 H96 O6 N0	(17:4/18:1/20:3)	(17:4)	(18:1)	(20:3)		0.173273	0.018782	0.0331179	0.22856	1.17166	3.274	2.79431	3.16046	3.59653	3.50866	3.5051	3.0116	2.86164	2.44824	2.91269	2.96017	2.42365	2.90165	3.11948
263	1020.99	pos	18.5044	TG(28:0/16:0/18:0)	TG(62:0)+NH4	TG	C65 H126 O6 N0	(28:0/16:0/18:0)	(28:0)	(16:0)	(18:0)		0.0956338	0.0031396	0.00693037	-1.32473	0.399223	0.0862802	0.216121	0.0576968	0.084208	0.0991962	0.0792509	0.113277	0.0840526	0.308024	0.300401	0.247388	0.119797	0.16838	0.152734
264	1075.04	pos	18.6608	TG(30:0/18:0/18:1)	TG(66:1)+NH4	TG	C69 H132 O6 N0	(30:0/18:0/18:1)	(30:0)	(18:0)	(18:1)		0.0107172	0.717699	0.770718	-0.236181	0.84899	0.0579502	0.0682578	0.0726911	0.0675403	0.0604585	0.0499627	0.0519856	0.045063	0.0037353	0.105596	0.175966	0.0450123	0.00011722	0.0791207
265	780.555	neg	9.83512	PE(19:0/20:4)	PE(39:4)-H	PE	C44 H78 O8 N1 P1	(19:0/20:4)	(19:0)	(20:4)			0.505567	3.08389e-05	0.000196041	-1.50345	0.352708	1.64154	4.65409	1.72132	1.24397	1.51296	1.54352	2.07783	1.74961	4.93373	5.03078	6.13677	4.70288	3.32508	3.79528
266	650.645	pos	13.678	Cer(d18:1/24:0)	Cer(d42:1)+H	Cer	C42 H83 O3 N1	(d18:1/24:0)	(d18:1)	(24:0)			0.0365286	0.473231	0.54344	-0.10933	0.927019	0.827368	0.892504	0.970395	0.890884	0.582667	0.834547	0.77984	0.905873	1.14344	0.741967	0.692579	0.855911	0.954239	0.966887
267	666.618	pos	17.6078	ChE(18:2)	ChE(18:2)+NH4	ChE	C45 H76 O2 N0	(18:2)	(18:2)				0.262207	0.0341986	0.0544983	-0.865206	0.548968	1.52346	2.77513	1.15735	1.08886	1.75433	1.57047	1.84367	1.72607	3.21435	1.58649	1.01584	3.0571	4.03361	3.74338
268	496.34	pos	2.90118	LPC(16:0)	LPC(16:0)+H	LPC	C24 H50 O7 N1 P1	(16:0)	(16:0)				0.331844	7.95862e-05	0.000351933	-1.12756	0.457689	1.11542	2.43707	1.12174	1.03936	1.71808	1.16078	0.828143	0.82439	3.1977	2.28058	2.24849	2.46496	2.27987	2.1508
269	532.337	pos	3.34418	LPC(17:0)	LPC(17:0)+Na	LPC	C25 H52 O7 N1 P1 Na0	(17:0)	(17:0)				0.10638	0.000333329	0.00105198	-0.985489	0.505054	0.14803	0.293097	0.132147	0.146044	0.150663	0.177509	0.164515	0.117301	0.367219	0.24943	0.219137	0.271079	0.37265	0.279066
270	524.371	pos	4.77524	LPC(18:0)	LPC(18:0)+H	LPC	C26 H54 O7 N1 P1	(18:0)	(18:0)				0.166933	7.56402e-05	0.000346781	-1.0563	0.480864	0.309926	0.64452	0.272614	0.287377	0.384818	0.430064	0.243711	0.240975	0.804101	0.562728	0.57312	0.718977	0.558516	0.64968
271	520.34	pos	2.11682	LPC(18:2)	LPC(18:2)+H	LPC	C26 H50 O7 N1 P1	(18:2)	(18:2)				0.0734149	0.361904	0.428817	-0.198474	0.871472	1.37202	1.57437	1.9586	1.49306	1.08739	1.35804	1.01777	1.31726	1.61804	1.04793	1.14487	1.73511	1.89723	2.00304
272	532.34	pos	3.71653	LPC(19:3)	LPC(19:3)+H	LPC	C27 H50 O7 N1 P1	(19:3)	(19:3)				0.518713	0.000344409	0.0010691	-1.00146	0.499495	3.40112	6.80913	2.76874	3.55529	3.51591	3.63407	4.07108	2.86164	8.52719	5.30482	4.81672	8.01456	7.50921	6.68226
273	544.34	pos	2.05882	LPC(20:4)	LPC(20:4)+H	LPC	C28 H50 O7 N1 P1	(20:4)	(20:4)				0.263887	3.35408e-05	0.000199903	-1.90125	0.267711	0.303895	1.13516	0.504313	0.376657	0.235625	0.307223	0.208714	0.190835	1.37234	0.73927	0.902616	1.18846	1.22059	1.3877
274	726.543	pos	7.88847	LPC(33:4)	LPC(33:4)+H	LPC	C41 H76 O7 N1 P1	(33:4)	(33:4)				0.481928	1.64283e-06	2.63167e-05	-2.51851	0.174524	0.557775	3.19599	0.585633	0.646087	0.66703	0.653922	0.378676	0.415304	4.31356	2.64001	2.6198	3.33251	3.364	2.90605
275	754.575	pos	8.57924	LPC(35:4)	LPC(35:4)+H	LPC	C43 H80 O7 N1 P1	(35:4)	(35:4)				1.20073	2.46574e-05	0.000176814	-1.50321	0.352768	9.31376	26.402	10.0601	9.81622	9.20661	11.7595	8.00868	7.03145	35.4745	21.4424	20.1127	26.7152	27.741	26.9261
277	780.59	pos	8.97212	LPC(37:5)	LPC(37:5)+H	LPC	C45 H82 O7 N1 P1	(37:5)	(37:5)				1.47181	0.0180323	0.0319859	-1.64694	0.319317	16.5048	51.6879	21.0994	19.055	11.6714	15.5529	15.9339	15.7163	95.9309	0.960245	56.2123	46.545	55.6415	54.8372
278	794.606	pos	10.6148	LPC(38:5)	LPC(38:5)+H	LPC	C46 H84 O7 N1 P1	(38:5)	(38:5)				0.529085	0.000637305	0.00175039	1.33963	2.53086	5.90526	2.3333	4.6027	5.69176	4.73379	4.43069	8.7595	7.21314	2.93122	2.02029	1.71215	2.54758	2.39147	2.39708
279	814.572	pos	8.71941	LPC(38:6)	LPC(38:6)+Na	LPC	C46 H82 O7 N1 P1 Na0	(38:6)	(38:6)				0.890734	9.36715e-05	0.000387696	-1.55025	0.34145	4.99768	14.6366	5.45736	5.46079	4.99477	6.48671	3.87086	3.71558	17.1543	10.0891	10.046	17.3511	17.6969	15.4825
280	809.653	pos	11.1226	SM(d18:1/24:3)	SM(d42:4)+H	SM	C47 H89 O6 N2 P1	(d18:1/24:3)	(d18:1)	(24:3)			0.221656	0.00160216	0.00371551	-1.00327	0.498867	0.659887	1.32277	0.645664	0.748834	0.67183	0.709174	0.595568	0.588251	1.27139	0.865971	0.891672	1.6938	1.57387	1.63992
281	1449.98	neg	14.8235	CL(18:2/18:2/18:2/18:1)	CL(72:7)-H	CL	C81 H142 O17 P2	(18:2/18:2/18:2/18:1)	(18:2)	(18:2)	(18:2)	(18:1)	0.0429771	0.897422	0.920592	-0.0340209	0.976694	16.7056	17.1042	13.8684	13.3403	19.3664	24.2262	15.953	13.4792	19.4466	23.74	22.8005	14.6261	13.8475	8.16454
282	1447.96	neg	14.2102	CL(18:2/18:2/18:2/18:2)	CL(72:8)-H	CL	C81 H140 O17 P2	(18:2/18:2/18:2/18:2)	(18:2)	(18:2)	(18:2)	(18:2)	0.2618	0.534082	0.598332	0.201483	1.14988	27.1255	23.5899	21.1271	21.0496	30.9505	44.5008	29.8725	15.2526	30.1307	29.7655	33.6402	16.5911	18.0669	13.3449
283	866.854	pos	18.0154	TG(18:0e/16:0/18:0)	TG(52:0e)+NH4	TG	C55 H108 O5 N0	(18:0e/16:0/18:0)	(18:0e)	(16:0)	(18:0)		0.11366	0.0202909	0.0352713	-0.651564	0.63659	0.380387	0.597538	0.299164	0.326925	0.343871	0.241275	0.530417	0.540667	0.606512	0.807521	0.619382	0.518989	0.36807	0.664752
284	622.613	pos	12.5775	Cer(d18:1/22:0)	Cer(d40:1)+H	Cer	C40 H79 O3 N1	(d18:1/22:0)	(d18:1)	(22:0)			0.072152	0.0749105	0.108366	-0.27695	0.825334	0.500522	0.606448	0.554942	0.53346	0.453088	0.460211	0.489666	0.511768	0.846704	0.574239	0.510878	0.556129	0.623721	0.527019
285	480.345	pos	3.46235	LPC(16:0p)	LPC(16:0p)+H	LPC	C24 H50 O6 N1 P1	(16:0p)	(16:0p)				0.235468	0.0026142	0.00585739	-0.945613	0.519209	0.826222	1.59131	0.908076	0.833142	1.0439	0.880068	0.671122	0.621025	2.38162	1.73522	1.5987	1.351	1.10255	1.37877
286	766.572	pos	9.58159	LPC(34:2)	LPC(34:2)+Na	LPC	C42 H82 O7 N1 P1 Na0	(34:2)	(34:2)				0.584047	0.128213	0.173276	0.36472	1.28763	34.6335	26.897	27.3313	33.7381	29.0697	29.2092	46.3002	42.1523	22.9835	18.3438	17.3278	34.0137	35.7126	33.0009
287	788.556	pos	8.69388	LPC(36:5)	LPC(36:5)+Na	LPC	C44 H80 O7 N1 P1 Na0	(36:5)	(36:5)				1.36135	0.000329987	0.00105187	-1.3247	0.399234	15.542	38.9296	18.3396	18.8076	14.2086	19.0429	11.6793	11.174	59.1241	32.2255	33.4179	35.8039	34.9154	38.0905
288	768.554	pos	9.359	PC(17:4/18:0)	PC(35:4)+H	PC	C43 H78 O8 N1 P1	(17:4/18:0)	(17:4)	(18:0)			0.198179	0.505029	0.568993	0.153715	1.11243	18.6067	16.7262	12.9089	12.8683	17.3258	18.967	24.8603	24.71	24.6489	15.493	15.8838	13.7707	15.7677	14.7929
289	822.601	pos	8.66265	PC(17:0/22:5)	PC(39:5)+H	PC	C47 H84 O8 N1 P1	(17:0/22:5)	(17:0)	(22:5)			0.643631	0.000709202	0.00192129	-3.93487	0.0653861	0.376713	5.76136	0.273138	0.323243	0.36288	0.389234	0.42366	0.488123	4.84651	2.39213	2.97048	8.62047	7.38166	8.35693
290	668.634	pos	17.8465	ChE(18:1)	ChE(18:1)+NH4	ChE	C45 H78 O2 N0	(18:1)	(18:1)				0.148442	0.0203579	0.0352713	-0.633857	0.644451	0.669252	1.03848	0.613595	0.518779	0.644652	0.849721	0.665786	0.722982	1.10135	0.716761	0.604319	1.24653	1.17895	1.383
291	690.603	pos	11.9997	DG(18:0/22:4)	DG(40:4)+NH4	DG	C43 H76 O5 N0	(18:0/22:4)	(18:0)	(22:4)			0.0456718	0.350064	0.416443	-0.511048	0.701713	0.191648	0.273114	0.172508	0.209074	0.143316	0.103135	0.36489	0.156962	0.62069	0.108507	0.163077	0.226627	0.22376	0.296023
292	538.387	pos	5.51024	LPC(19:0)	LPC(19:0)+H	LPC	C27 H56 O7 N1 P1	(19:0)	(19:0)				0.110682	5.15923e-05	0.000273961	-0.900859	0.535568	0.168627	0.314857	0.164021	0.165206	0.182913	0.167051	0.16692	0.165654	0.366132	0.270573	0.241717	0.359587	0.35503	0.296105
293	725.559	pos	8.15694	SM(d18:1/18:3)	SM(d36:4)+H	SM	C41 H77 O6 N2 P1	(d18:1/18:3)	(d18:1)	(18:3)			0.529697	0.000298267	0.000982138	-1.36059	0.389423	2.22937	5.72481	2.19007	2.54892	2.53	2.54158	1.68516	1.8805	6.01234	3.60678	4.16693	7.64275	6.64828	6.2718
294	564.535	pos	9.50635	Cer(d18:2/18:0)	Cer(d36:2)+H	Cer	C36 H69 O3 N1	(d18:2/18:0)	(d18:2)	(18:0)			0.0915637	0.00466763	0.00965941	0.759515	1.69292	0.299887	0.177142	0.333913	0.27571	0.255032	0.22597	0.313666	0.395033	0.288328	0.15389	0.177798	0.16269	0.13244	0.147705
295	648.629	pos	12.5065	Cer(d18:1/24:1)	Cer(d42:2)+H	Cer	C42 H81 O3 N1	(d18:1/24:1)	(d18:1)	(24:1)			0.0381076	0.153429	0.202757	-0.216584	0.860601	0.210093	0.244124	0.199858	0.244073	0.186305	0.191286	0.212927	0.226113	0.284829	0.190437	0.197024	0.315553	0.228681	0.24822
296	542.324	pos	1.62147	LPC(20:5)	LPC(20:5)+H	LPC	C28 H48 O7 N1 P1	(20:5)	(20:5)				0.211719	0.000176146	0.000628641	-3.2216	0.107202	0.067	0.624989	0.0841103	0.0954582	0.0679589	0.0791903	0.0409526	0.0343298	0.608672	0.314425	0.37752	0.746204	0.869393	0.833721
297	828.588	pos	8.99759	PC(18:2p/21:3)	PC(39:5p)+Na	PC	C47 H84 O7 N1 P1 Na0	(18:2p/21:3)	(18:2p)	(21:3)			0.431573	4.45688e-05	0.000245954	-3.32695	0.0996525	0.248615	2.49482	0.173398	0.350997	0.228394	0.356069	0.198466	0.184365	3.33094	1.3262	2.03189	2.31348	2.53496	3.43143
298	1421.95	neg	14.06	CL(18:2/16:1/18:2/18:2)	CL(70:7)-H	CL	C79 H138 O17 P2	(18:2/16:1/18:2/18:2)	(18:2)	(16:1)	(18:2)	(18:2)	0.532563	0.0550221	0.08387	0.66318	1.58357	14.1483	8.93445	8.6742	8.34093	14.8542	17.9508	21.3642	13.7056	9.92597	12.7045	11.4655	5.7955	7.84237	5.87278
299	838.822	pos	17.8542	TG(16:0e/16:0/18:0)	TG(50:0e)+NH4	TG	C53 H104 O5 N0	(16:0e/16:0/18:0)	(16:0e)	(16:0)	(18:0)		0.157773	0.0100905	0.0191527	-0.803002	0.573155	0.522519	0.911654	0.537059	0.515174	0.443837	0.32586	0.681444	0.631739	0.662838	0.819735	0.739014	1.07997	0.781322	1.38704
300	566.551	pos	10.3602	Cer(d18:1/18:0)	Cer(d36:1)+H	Cer	C36 H71 O3 N1	(d18:1/18:0)	(d18:1)	(18:0)			0.128068	0.07361	0.106743	0.326625	1.25408	1.67267	1.33379	1.91408	1.69103	1.38462	1.3201	1.71853	2.00769	1.96525	1.16508	1.18613	1.24408	1.23081	1.21139
301	494.324	pos	1.87776	LPC(16:1)	LPC(16:1)+H	LPC	C24 H48 O7 N1 P1	(16:1)	(16:1)				0.0116706	0.669382	0.725366	0.0966621	1.0693	0.137282	0.128386	0.168827	0.117438	0.10894	0.0969732	0.17118	0.160336	0.12631	0.0882147	0.0879365	0.129788	0.158685	0.17938
302	794.603	pos	10.6149	LPC(36:2)	LPC(36:2)+Na	LPC	C44 H86 O7 N1 P1 Na0	(36:2)	(36:2)				0.543678	0.000459915	0.00133712	1.4378	2.70907	5.90526	2.17981	4.6027	5.69176	4.73379	4.43069	8.7595	7.21314	2.19842	1.69804	1.6709	2.54758	2.56684	2.39708
303	744.59	pos	9.58071	PC(16:0p/18:1)	PC(34:1p)+H	PC	C42 H82 O7 N1 P1	(16:0p/18:1)	(16:0p)	(18:1)			1.14586	0.327324	0.393011	0.209722	1.15646	328.368	283.941	294.68	287.888	264.599	270.849	417.953	434.242	289.791	202.029	186.687	334.628	353.937	336.576
304	810.598	pos	10.0359	PC(18:0/18:1)	PC(36:1)+Na	PC	C44 H86 O8 N1 P1 Na0	(18:0/18:1)	(18:0)	(18:1)			0.0998494	0.487399	0.556494	0.136194	1.099	5.18031	4.71364	4.46026	5.21332	4.72654	4.94659	6.457	5.27813	4.4468	2.96227	3.15614	6.36207	5.73952	5.61507
305	836.807	pos	17.6745	TG(16:0e/16:0/18:1)	TG(50:1e)+NH4	TG	C53 H102 O5 N0	(16:0e/16:0/18:1)	(16:0e)	(16:0)	(18:1)		0.0803536	0.434461	0.503772	-0.367178	0.775297	1.04249	1.34463	1.04162	0.989871	0.775675	0.766266	1.30975	1.37177	0.648713	0.531826	0.543606	1.77642	2.10449	2.46275
306	552.535	pos	9.86471	Cer(d17:1/18:0)	Cer(d35:1)+H	Cer	C35 H69 O3 N1	(d17:1/18:0)	(d17:1)	(18:0)			0.0139328	0.663757	0.720582	-0.108552	0.927518	0.179681	0.193723	0.243009	0.183345	0.111077	0.155374	0.180641	0.204641	0.25888	0.177299	0.281834	0.142158	0.173008	0.129157
307	518.324	pos	1.65094	LPC(18:3)	LPC(18:3)+H	LPC	C26 H48 O7 N1 P1	(18:3)	(18:3)				0.160358	0.000524952	0.00149232	-2.05711	0.240297	0.105745	0.440059	0.129163	0.123318	0.108544	0.114175	0.0797678	0.0794999	0.402393	0.274039	0.270601	0.450216	0.681943	0.561163
308	546.355	pos	2.44765	LPC(20:3)	LPC(20:3)+H	LPC	C28 H52 O7 N1 P1	(20:3)	(20:3)				0.0920562	0.000118106	0.000460074	-1.37543	0.385439	0.0656034	0.170205	0.0808212	0.0782958	0.056705	0.0754549	0.0482283	0.0541154	0.1864	0.122027	0.123562	0.175005	0.193758	0.220476
309	570.355	pos	2.19524	LPC(22:5)	LPC(22:5)+H	LPC	C30 H52 O7 N1 P1	(22:5)	(22:5)				0.157742	0.00186266	0.0042372	-2.45544	0.182322	0.0762903	0.418437	0.0928401	0.0882305	0.0701937	0.0912388	0.0593799	0.0558589	0.323942	0.184027	0.227143	0.527216	0.593526	0.654768
310	764.556	pos	8.85635	LPC(34:3)	LPC(34:3)+Na	LPC	C42 H80 O7 N1 P1 Na0	(34:3)	(34:3)				0.552241	0.0768896	0.110959	0.236793	1.17837	41.3321	35.0756	44.6916	45.0391	39.2912	46.8864	37.2904	34.7938	42.4694	28.5072	26.92	38.1449	37.3069	37.1054
311	780.588	pos	9.90753	LPC(35:2)	LPC(35:2)+Na	LPC	C43 H84 O7 N1 P1 Na0	(35:2)	(35:2)				0.21246	0.242141	0.303529	-0.314767	0.803981	5.22171	6.49482	4.51367	5.48554	5.09626	3.58855	5.40586	7.24039	8.04421	4.27608	3.94002	8.34505	8.89626	5.46731
312	750.543	pos	7.76459	LPC(35:6)	LPC(35:6)+H	LPC	C43 H76 O7 N1 P1	(35:6)	(35:6)				0.598005	1.7153e-05	0.000131066	-3.72069	0.0758511	0.344132	4.53694	0.338331	0.484192	0.301544	0.570174	0.184683	0.185867	7.24478	3.94143	4.10504	4.10367	4.01766	3.80905
313	766.575	pos	9.58259	PC(14:0p/22:4)	PC(36:4p)+H	PC	C44 H80 O7 N1 P1	(14:0p/22:4)	(14:0p)	(22:4)			0.646379	0.091775	0.130544	0.397152	1.31691	36.5175	27.7298	32.5839	33.7381	26.7499	32.8508	45.2157	47.9665	27.9799	18.3438	17.3278	34.0137	35.7126	33.0009
314	522.355	pos	3.19835	LPC(18:1)	LPC(18:1)+H	LPC	C26 H52 O7 N1 P1	(18:1)	(18:1)				0.156422	0.000134559	0.000504383	-0.942139	0.520461	0.324357	0.623211	0.275352	0.247659	0.372395	0.393486	0.294355	0.362892	0.820586	0.594709	0.593282	0.575718	0.647888	0.507082
315	800.556	pos	8.39853	LPC(37:6)	LPC(37:6)+Na	LPC	C45 H80 O7 N1 P1 Na0	(37:6)	(37:6)				0.554854	0.000283306	0.000943298	-3.3262	0.0997044	0.424694	4.25953	0.459209	0.579299	0.326642	0.693065	0.290161	0.199784	7.27809	2.62762	3.1974	4.79221	4.59162	3.07023
316	738.543	pos	8.69153	PC(14:0e/20:5)	PC(34:5e)+H	PC	C42 H76 O7 N1 P1	(14:0e/20:5)	(14:0e)	(20:5)			0.278736	0.0687011	0.100756	0.481606	1.3963	5.38279	3.85505	3.9528	4.41318	4.47282	4.65829	7.75007	7.04962	4.69662	2.82593	2.65074	4.70958	4.22493	4.02249
317	747.566	neg	8.16671	SM(d15:0/18:1)+CH3COO	SM(d33:1)+CH3COO	SM	C40 H80 O8 N2 P1	(d15:0/18:1)	(d15:0)	(18:1)			2.76831	1.1069e-06	1.88489e-05	-0.951714	0.517018	92.652	179.205	108.171	103.21	96.2837	90.6925	69.8965	87.6578	156.151	165.575	180.375	190.097	187.987	195.042
318	752.559	pos	8.26982	LPC(35:5)	LPC(35:5)+H	LPC	C43 H78 O7 N1 P1	(35:5)	(35:5)				0.822476	4.98118e-05	0.000267458	-2.24409	0.211087	2.16514	10.2571	2.58179	2.6809	2.21104	2.32915	1.74356	1.44444	16.1217	8.50258	9.43748	9.36409	9.11946	8.99725
319	712.528	pos	8.78971	PC(12:0p/20:3)	PC(32:3p)+H	PC	C40 H74 O7 N1 P1	(12:0p/20:3)	(12:0p)	(20:3)			0.205306	0.00155576	0.003622	-1.14554	0.45202	0.474909	1.05064	0.457648	0.41717	0.406214	0.315347	0.544646	0.708427	0.901245	1.11994	0.53036	1.17142	1.19927	1.38158
320	834.791	pos	17.4715	TG(16:0p/16:0/18:1)	TG(50:1p)+NH4	TG	C53 H100 O5 N0	(16:0p/16:0/18:1)	(16:0p)	(16:0)	(18:1)		0.0796862	0.237928	0.299166	-0.510945	0.701763	0.452981	0.64549	0.484841	0.527461	0.444296	0.363718	0.437067	0.460501	0.600508	0.197422	0.222144	0.81562	0.993306	1.04394
321	823.669	pos	11.6811	SM(d18:1/25:3)	SM(d43:4)+H	SM	C48 H91 O6 N2 P1	(d18:1/25:3)	(d18:1)	(25:3)			0.26046	0.00131151	0.00317747	-1.29285	0.408144	0.628219	1.53921	0.668277	0.689829	0.63496	0.676077	0.57223	0.527942	1.45119	0.947298	0.946061	1.94167	1.91317	2.03587
322	780.551	pos	8.40182	PC(16:0/18:2)	PC(34:2)+Na	PC	C42 H80 O8 N1 P1 Na0	(16:0/18:2)	(16:0)	(18:2)			0.270146	0.501929	0.56878	-0.124478	0.917336	38.4209	41.8831	36.5901	41.3271	40.3786	42.1067	36.8733	33.2495	49.7975	26.4001	29.086	55.6337	46.8728	43.5086
323	722.512	pos	8.37071	LPC(33:6)	LPC(33:6)+H	LPC	C41 H72 O7 N1 P1	(33:6)	(33:6)				0.828234	4.7465e-05	0.000259533	-2.42078	0.186755	1.87828	10.0574	2.07433	2.02099	1.89932	2.23052	1.51831	1.52621	11.7082	6.06088	6.72485	13.1786	11.6225	11.0495
324	893.699	pos	16.7292	TG(16:1/18:1/18:2)+K	TG(52:4)+K	TG	C55 H98 O6 K1	(16:1/18:1/18:2)	(16:1)	(18:1)	(18:2)		0.22003	0.000347825	0.00107411	0.519101	1.43306	2.02317	1.41178	2.17226	2.14472	2.23278	2.05602	1.74356	1.78966	1.08497	1.40057	1.47493	1.32833	1.55571	1.62617
325	508.376	pos	5.34235	LPC(18:0p)	LPC(18:0p)+H	LPC	C26 H54 O6 N1 P1	(18:0p)	(18:0p)				0.00579577	0.91081	0.924774	-0.0273317	0.981233	0.334261	0.340654	0.32276	0.386337	0.436912	0.334608	0.236327	0.288621	0.532182	0.432221	0.301419	0.287161	0.234303	0.256638
326	864.838	pos	17.8516	TG(18:0e/16:0/18:1)	TG(52:1e)+NH4	TG	C55 H106 O5 N0	(18:0e/16:0/18:1)	(18:0e)	(16:0)	(18:1)		0.0203199	0.869018	0.897634	0.0539304	1.03809	1.73326	1.66967	1.81615	1.76527	1.20338	1.19113	2.25244	2.17121	0.976692	1.15387	1.14487	2.23086	1.49074	3.02097
327	862.822	pos	17.6753	TG(18:0p/16:0/18:1)	TG(52:1p)+NH4	TG	C55 H104 O5 N0	(18:0p/16:0/18:1)	(18:0p)	(16:0)	(18:1)		0.116111	0.209119	0.265746	0.448037	1.36418	1.36515	1.00071	1.46004	1.35282	1.10914	1.15319	1.535	1.58071	0.48508	0.407356	0.410378	1.47347	1.42197	1.80602
328	892.869	pos	18.0116	TG(18:0e/18:0/18:1)	TG(54:1e)+NH4	TG	C57 H110 O5 N0	(18:0e/18:0/18:1)	(18:0e)	(18:0)	(18:1)		0.0374954	0.576161	0.63709	0.189021	1.13999	0.633466	0.555677	0.61705	0.665385	0.412413	0.386956	0.884292	0.834699	0.275328	0.398353	0.43279	0.732878	0.517084	0.977627
329	890.854	pos	17.8535	TG(18:0p/18:0/18:1)	TG(54:1p)+NH4	TG	C57 H108 O5 N0	(18:0p/18:0/18:1)	(18:0p)	(18:0)	(18:1)		0.129511	0.0931552	0.132192	0.532212	1.44614	1.14161	0.789415	1.28199	1.24559	0.855417	0.978696	1.44323	1.04472	0.413621	0.399726	0.573402	1.25426	0.772169	1.32332
330	837.684	pos	12.2449	SM(d18:1/26:3)	SM(d44:4)+H	SM	C49 H93 O6 N2 P1	(d18:1/26:3)	(d18:1)	(26:3)			0.19164	0.00628636	0.0125727	-0.910828	0.53188	0.618362	1.1626	0.657899	0.708936	0.634793	0.631638	0.557037	0.519868	1.05671	0.738932	0.712737	1.48724	1.41086	1.56912
331	724.525	pos	9.84647	PE(16:0e/18:2)	PE(34:2e)+Na	PE	C39 H76 O7 N1 P1 Na0	(16:0e/18:2)	(16:0e)	(18:2)			0.0971775	0.206856	0.263432	0.368769	1.29125	1.1376	0.88101	0.979298	0.932129	0.935159	0.910415	1.45157	1.61705	0.683375	0.517977	0.520014	1.18594	1.11343	1.26532
332	766.575	pos	9.581	PC(14:0e/22:5)	PC(36:5e)+H	PC	C44 H80 O7 N1 P1	(14:0e/22:5)	(14:0e)	(22:5)			0.561719	0.148016	0.197355	0.35987	1.28331	33.2287	25.8929	27.3313	33.6556	27.4023	32.6232	45.3825	32.9769	20.9849	15.8649	15.7807	34.0137	35.7126	33.0009
334	770.534	neg	8.82682	PS(18:0p/18:2)	PS(36:2p)-H	PS	C42 H76 O9 N1 P1	(18:0p/18:2)	(18:0p)	(18:2)			0.713949	5.34579e-07	1.09865e-05	2.17636	4.52013	7.36391	1.62914	6.42222	7.07715	7.78472	5.83323	8.9627	8.10341	1.03349	2.16637	1.34756	1.80243	2.17962	1.24536
335	761.581	neg	8.59829	SM(d18:0/16:1)+CH3COO	SM(d34:1)+CH3COO	SM	C41 H82 O8 N2 P1	(d18:0/16:1)	(d18:0)	(16:1)			1.71705	1.88896e-05	0.000142509	-1.58306	0.333772	17.4383	52.2462	15.4807	14.9213	21.5435	16.1614	20.1123	16.4108	52.5666	46.4291	70.9902	44.2085	41.4925	57.7904
336	775.597	neg	9.03076	SM(d18:0/17:1)+CH3COO	SM(d35:1)+CH3COO	SM	C42 H84 O8 N2 P1	(d18:0/17:1)	(d18:0)	(17:1)			3.32096	2.30202e-06	3.19071e-05	-0.621845	0.649839	232.863	358.34	272.695	251.732	243.843	217.883	203.683	207.345	351.58	338.826	353.575	376.025	349.51	380.523
337	770.606	pos	9.81471	PC(18:2p/18:0)	PC(36:2p)+H	PC	C44 H84 O7 N1 P1	(18:2p/18:0)	(18:2p)	(18:0)			2.68802	1.23291e-07	4.7434e-06	1.2207	2.33059	140.545	60.3044	149.566	138.582	124.688	143.39	153.5	133.543	75.7788	50.3214	46.8264	62.7945	65.6856	60.4195
338	836.616	pos	9.15371	PC(20:0/20:5)	PC(40:5)+H	PC	C48 H86 O8 N1 P1	(20:0/20:5)	(20:0)	(20:5)			0.658611	0.000324779	0.00105187	-2.35429	0.195564	1.3244	6.77222	1.12174	1.11361	1.45711	1.41873	1.3181	1.51712	6.26216	3.87946	4.0019	9.76344	8.94409	7.78229
339	880.591	pos	8.24506	PI(18:0/18:2)	PI(36:2)+NH4	PI	C45 H83 O13 N0 P1	(18:0/18:2)	(18:0)	(18:2)			0.00760387	0.766502	0.814323	0.0488582	1.03445	0.19524	0.188739	0.178516	0.219244	0.233106	0.210625	0.190544	0.139405	0.250788	0.131696	0.174204	0.188759	0.210668	0.176316
340	643.53	pos	11.3171	DG(18:1/20:4)	DG(38:5)+H	DG	C41 H70 O5	(18:1/20:4)	(18:1)	(20:4)			0.123878	0.351298	0.417079	-0.182487	0.881183	3.74445	4.24935	3.91719	3.77801	3.50141	3.99824	3.62893	3.64291	4.54673	3.17297	3.37274	6.5824	3.65097	4.17026
341	786.541	pos	8.14506	LPC(36:6)	LPC(36:6)+Na	LPC	C44 H78 O7 N1 P1 Na0	(36:6)	(36:6)				1.06914	1.41949e-05	0.000115892	-2.96687	0.127904	1.95289	15.2684	2.06543	2.44168	2.08055	2.82229	1.22633	1.08106	22.8169	10.9195	13.3053	16.2494	14.9546	13.3645
342	730.575	pos	10.8418	PC(14:0p/19:1)	PC(33:1p)+H	PC	C41 H80 O7 N1 P1	(14:0p/19:1)	(14:0p)	(19:1)			0.587707	0.00101682	0.00260097	1.47454	2.77895	7.08342	2.54896	5.76005	5.77425	6.05316	5.9177	9.09319	9.90217	0.0172232	2.04508	1.90812	3.70432	3.82635	3.79264
343	1469.95	neg	14.2094	CL(20:5/18:2/18:2/18:2)	CL(74:11)-H	CL	C83 H138 O17 P2	(20:5/18:2/18:2/18:2)	(20:5)	(18:2)	(18:2)	(18:2)	0.129922	0.58882	0.648681	0.191338	1.14182	7.88957	6.90963	5.78294	6.05868	9.21724	13.1793	8.86073	4.23847	9.0718	9.90379	9.44007	4.4794	4.91378	3.64893
344	538.519	pos	9.35647	Cer(d18:1/16:0)	Cer(d34:1)+H	Cer	C34 H67 O3 N1	(d18:1/16:0)	(d18:1)	(16:0)			0.0911324	0.00857065	0.0165848	-0.547479	0.684215	0.269435	0.393788	0.327134	0.249275	0.241894	0.238448	0.247473	0.312388	0.556248	0.378754	0.325658	0.37112	0.40072	0.330227
345	660.556	pos	10.5338	DG(18:0/20:5)	DG(38:5)+NH4	DG	C41 H70 O5 N0	(18:0/20:5)	(18:0)	(20:5)			0.132501	7.29812e-05	0.000337185	-1.20053	0.435115	0.163171	0.375007	0.206512	0.223661	0.159492	0.175763	0.110408	0.103192	0.499756	0.349044	0.329432	0.350813	0.38166	0.33934
346	738.541	pos	8.69012	LPC(32:2)	LPC(32:2)+Na	LPC	C40 H78 O7 N1 P1 Na0	(32:2)	(32:2)				0.207363	0.184942	0.241194	0.377629	1.2992	4.67462	3.59806	3.06253	3.88524	3.84938	4.01341	7.75007	5.48707	3.66403	2.82593	2.65074	4.44794	4.27275	3.72696
347	890.854	pos	17.8536	TG(18:0e/18:1/18:1)	TG(54:2e)+NH4	TG	C57 H108 O5 N0	(18:0e/18:1/18:1)	(18:0e)	(18:1)	(18:1)		0.0967289	0.251231	0.311735	0.408178	1.32701	1.13286	0.853697	1.28199	1.24559	0.848168	0.978696	1.13456	1.30818	0.413621	0.399726	0.573718	1.25484	0.756347	1.72393
348	888.838	pos	17.6808	TG(18:0p/18:1/18:1)	TG(54:2p)+NH4	TG	C57 H106 O5 N0	(18:0p/18:1/18:1)	(18:0p)	(18:1)	(18:1)		0.0754426	0.143439	0.19168	0.588316	1.50349	0.400637	0.266471	0.42055	0.347847	0.383113	0.382976	0.416431	0.452904	0.135742	0.0582127	0.0851834	0.383778	0.370074	0.565837
350	799.669	pos	10.7586	SM(d18:1/23:1)	SM(d41:2)+H	SM	C46 H91 O6 N2 P1	(d18:1/23:1)	(d18:1)	(23:1)			0.380657	0.00105663	0.00263494	-1.46842	0.361378	1.08182	2.99359	1.08613	1.13835	1.06565	1.29734	0.967716	0.935709	2.84795	1.72283	1.86687	4.14499	3.61909	3.7598
351	752.556	pos	9.11406	LPC(33:2)	LPC(33:2)+Na	LPC	C41 H80 O7 N1 P1 Na0	(33:2)	(33:2)				0.541312	0.000449303	0.00131267	-1.11081	0.463034	3.25757	7.03528	3.80146	2.6974	2.45751	2.84505	4.34638	3.39762	7.62784	5.16848	4.71358	8.28997	8.48174	7.93006
352	818.603	pos	9.84376	LPC(38:4)	LPC(38:4)+Na	LPC	C46 H86 O7 N1 P1 Na0	(38:4)	(38:4)				0.215144	0.00359766	0.00780307	0.70191	1.62666	1.73686	1.06775	2.03872	2.17772	1.76158	1.26699	1.46826	1.7079	1.60646	0.986314	0.92135	1.01957	0.984885	0.887905
353	842.603	pos	9.63118	PC(18:0p/22:5)	PC(40:5p)+Na	PC	C48 H86 O7 N1 P1 Na0	(18:0p/22:5)	(18:0p)	(22:5)			0.0983663	0.257656	0.318596	-0.352402	0.783279	1.01805	1.29972	1.24638	0.783192	0.840918	1.41114	0.800083	1.02655	1.7654	0.740611	0.773048	1.79019	1.72186	1.00723
354	828.59	pos	8.99788	PC(18:2p/23:6)	PC(41:8p)+H	PC	C49 H82 O7 N1 P1	(18:2p/23:6)	(18:2p)	(23:6)			0.433253	5.61879e-05	0.000286358	-3.47933	0.089664	0.225481	2.51473	0.181198	0.251942	0.214704	0.33694	0.18615	0.18195	3.13108	1.85916	1.34084	2.17577	3.37994	3.20158
355	894.885	pos	18.1699	TG(18:0e/18:0/18:0)	TG(54:0e)+NH4	TG	C57 H112 O5 N0	(18:0e/18:0/18:0)	(18:0e)	(18:0)	(18:0)		0.0557377	0.0987005	0.138088	-0.654891	0.635124	0.120272	0.189368	0.0720576	0.0750681	0.118145	0.0772036	0.200981	0.178177	0.247974	0.268908	0.24285	0.121729	0.0939105	0.160835
356	1423.96	neg	14.7035	CL(18:2/16:1/18:1/18:2)	CL(70:6)-H	CL	C79 H140 O17 P2	(18:2/16:1/18:1/18:2)	(18:2)	(16:1)	(18:1)	(18:2)	0.178882	0.345137	0.411404	0.258461	1.1962	7.09899	5.93461	4.24495	4.25683	7.06017	7.58255	8.5488	10.9006	6.20861	7.58018	6.88039	4.67182	6.09776	4.16889
357	1445.95	neg	13.6142	CL(18:3/18:2/18:2/18:2)	CL(72:9)-H	CL	C81 H138 O17 P2	(18:3/18:2/18:2/18:2)	(18:3)	(18:2)	(18:2)	(18:2)	0.766741	0.00324707	0.00714116	-1.80576	0.28603	3.30861	11.5673	2.4934	2.37848	4.21787	5.80695	3.72859	1.22638	15.2733	16.0775	16.7769	7.66843	8.14871	5.45926
358	835.669	pos	11.0474	SM(d18:1/26:4)	SM(d44:5)+H	SM	C49 H91 O6 N2 P1	(d18:1/26:4)	(d18:1)	(26:4)			0.138464	0.0135476	0.0248443	-0.919277	0.528774	0.336298	0.635996	0.473942	0.325102	0.320717	0.321169	0.262887	0.313971	0.524543	0.400813	0.375257	0.941919	0.764337	0.809106
359	813.684	pos	11.0471	SM(d18:1/24:1)	SM(d42:2)+H	SM	C47 H93 O6 N2 P1	(d18:1/24:1)	(d18:1)	(24:1)			0.595265	0.0107377	0.0202522	-1.37922	0.384425	3.43146	8.9262	5.15467	3.15934	3.16794	3.37612	2.87812	2.85255	5.11299	6.16003	4.1463	13.2612	12.0211	12.8556
360	858.529	neg	8.31788	PS(20:3/22:5)	PS(42:8)-H	PS	C48 H76 O10 N1 P1	(20:3/22:5)	(20:3)	(22:5)			0.713594	4.01529e-05	0.000225765	-2.19774	0.217979	1.68857	7.74646	1.43321	1.65889	2.1586	2.15622	1.42841	1.29608	5.75184	5.86498	6.11833	10.3389	9.91951	8.48521
361	626.572	pos	11.6251	DG(17:0/18:1)	DG(35:1)+NH4	DG	C38 H72 O5 N0	(17:0/18:1)	(17:0)	(18:1)			0.155915	0.00979731	0.0187154	-1.58678	0.332914	0.182862	0.549277	0.206408	0.227486	0.180167	0.160827	0.158375	0.163911	0.749633	0.295427	0.268374	0.760732	0.892008	0.329489
362	792.588	pos	9.83447	LPC(36:3)	LPC(36:3)+Na	LPC	C44 H84 O7 N1 P1 Na0	(36:3)	(36:3)				1.05447	1.58973e-07	4.84331e-06	1.5101	2.84831	19.1401	6.71981	17.0932	19.3025	17.9058	20.105	21.3565	19.0776	9.0768	5.75102	4.53824	7.89062	7.93967	5.12252
363	754.536	pos	8.25229	PC(16:0/16:1)	PC(32:1)+Na	PC	C40 H78 O8 N1 P1 Na0	(16:0/16:1)	(16:0)	(16:1)			0.115899	0.573295	0.636283	-0.142595	0.905888	7.84374	8.65861	5.86689	6.43416	7.11156	6.09978	11.0119	10.5381	7.8277	5.76341	6.0338	11.9117	10.7775	9.63756
364	716.559	pos	10.1636	PC(14:0p/18:1)	PC(32:1p)+H	PC	C40 H78 O7 N1 P1	(14:0p/18:1)	(14:0p)	(18:1)			0.11214	0.267479	0.328696	-0.507741	0.703323	0.957288	1.36109	0.934784	0.503559	0.518686	0.263877	1.86035	1.66247	0.988286	0.699162	1.02063	1.88659	1.89723	1.67467
365	708.496	pos	7.96618	PC(12:0p/20:5)	PC(32:5p)+H	PC	C40 H70 O7 N1 P1	(12:0p/20:5)	(12:0p)	(20:5)			0.115333	1.27339e-07	4.7434e-06	-3.60486	0.0821917	0.0133127	0.161971	0.0116834	0.0193146	0.0114764	0.0173501	0.0136579	0.00639375	0.182827	0.119908	0.141089	0.175101	0.192633	0.160268
366	740.559	pos	10.1226	PC(14:0p/20:3)	PC(34:3p)+H	PC	C42 H78 O7 N1 P1	(14:0p/20:3)	(14:0p)	(20:3)			0.129056	0.0294176	0.0484557	-0.593999	0.662504	0.587256	0.886419	0.494048	0.590252	0.55326	0.639458	0.598903	0.647616	1.11615	0.526231	0.674575	0.701948	1.1488	1.15082
367	754.575	pos	10.302	PC(14:0p/21:3)	PC(35:3p)+H	PC	C43 H80 O7 N1 P1	(14:0p/21:3)	(14:0p)	(21:3)			0.210085	0.00332978	0.00729613	0.609211	1.52542	1.80558	1.18366	1.86957	1.889	1.5296	2.14706	1.62676	1.77149	1.40493	0.78363	0.82784	1.27743	1.64214	1.16598
368	864.838	pos	17.8518	TG(18:0p/16:0/18:0)	TG(52:0p)+NH4	TG	C55 H106 O5 N0	(18:0p/16:0/18:0)	(18:0p)	(16:0)	(18:0)		0.0207195	0.868035	0.897634	0.0546355	1.0386	1.73491	1.67043	1.81615	1.76527	1.20338	1.17595	2.27747	2.17121	0.975868	1.15518	1.14487	2.20331	1.50597	3.03739
369	892.869	pos	18.0121	TG(18:0p/18:0/18:0)	TG(54:0p)+NH4	TG	C57 H110 O5 N0	(18:0p/18:0/18:0)	(18:0p)	(18:0)	(18:0)		0.0225868	0.73583	0.787351	0.108576	1.07816	0.620916	0.575902	0.61705	0.665385	0.412413	0.339681	0.84258	0.848389	0.338188	0.408881	0.477112	0.72395	0.529654	0.977627
371	747.518	neg	8.23612	PG(16:0/18:1)	PG(34:1)-H	PG	C40 H75 O10 N0 P1	(16:0/18:1)	(16:0)	(18:1)			0.454847	0.0697424	0.101654	0.399489	1.31904	17.6516	13.3822	15.3508	14.68	16.3061	13.8097	18.1535	27.6097	13.0598	13.678	13.0241	13.0572	14.6972	12.7766
374	753.591	pos	9.014	SM(d18:1/20:3)	SM(d38:4)+H	SM	C43 H81 O6 N2 P1	(d18:1/20:3)	(d18:1)	(20:3)			0.692117	0.000335362	0.00105198	-0.947955	0.518367	6.51293	12.5643	6.75716	6.95385	6.1619	6.86605	6.10662	6.23201	14.9726	8.97357	9.09711	14.3215	13.9343	14.0869
375	624.556	pos	10.7985	DG(17:1/18:1)	DG(35:2)+NH4	DG	C38 H70 O5 N0	(17:1/18:1)	(17:1)	(18:1)			0.103883	0.000510949	0.00146406	-0.824752	0.564579	0.178581	0.316308	0.19602	0.197346	0.210398	0.189756	0.136951	0.141012	0.348049	0.230416	0.255729	0.351096	0.379256	0.3333
376	666.603	pos	12.4109	DG(18:0/20:2)	DG(38:2)+NH4	DG	C41 H76 O5 N0	(18:0/20:2)	(18:0)	(20:2)			0.00285848	0.899703	0.921346	0.0329578	1.02311	0.243642	0.238139	0.340669	0.334479	0.248006	0.105285	0.145231	0.288183	0.292371	0.211104	0.205212	0.2471	0.213935	0.259115
377	736.528	pos	8.05871	LPC(34:6)	LPC(34:6)+H	LPC	C42 H74 O7 N1 P1	(34:6)	(34:6)				0.0244158	0.295966	0.360442	0.194	1.14393	0.157092	0.137326	0.108301	0.129253	0.158828	0.170267	0.193458	0.182445	0.137722	0.18248	0.15031	0.143488	0.103916	0.106043
378	778.572	pos	9.18235	LPC(35:3)	LPC(35:3)+Na	LPC	C43 H82 O7 N1 P1 Na0	(35:3)	(35:3)				0.0172874	0.906487	0.923532	-0.0149129	0.989716	9.6444	9.74461	8.79588	9.81622	9.13411	12.063	9.42689	8.63033	12.0746	8.39103	7.85941	10.0939	10.9529	9.09576
379	816.588	pos	9.57724	PC(18:2p/20:2)	PC(38:4p)+Na	PC	C46 H84 O7 N1 P1 Na0	(18:2p/20:2)	(18:2p)	(20:2)			0.0652543	0.619559	0.676393	-0.126587	0.915996	3.14512	3.43355	3.48986	4.02548	3.00121	3.61131	2.9532	1.78966	5.72921	2.92509	3.07363	3.15349	3.09296	2.62693
380	836.541	pos	8.09894	PS(18:0/20:3)	PS(38:3)+Na	PS	C44 H80 O10 N1 P1 Na0	(18:0/20:3)	(18:0)	(20:3)			0.143289	7.86818e-05	0.000351933	-2.11646	0.230611	0.0740729	0.321202	0.0696199	0.115847	0.0687445	0.0755305	0.0668974	0.0477979	0.393612	0.234847	0.225257	0.394896	0.423715	0.254885
381	827.7	pos	11.8875	SM(d18:1/25:1)	SM(d43:2)+H	SM	C48 H95 O6 N2 P1	(d18:1/25:1)	(d18:1)	(25:1)			0.106546	0.000617211	0.00171787	-1.14756	0.451389	0.119812	0.26543	0.12191	0.102828	0.115698	0.1565	0.102364	0.119572	0.20415	0.205155	0.20451	0.362727	0.319668	0.296368
382	834.791	pos	17.4629	TG(14:0e/18:1/18:1)	TG(50:2e)+NH4	TG	C53 H100 O5 N0	(14:0e/18:1/18:1)	(14:0e)	(18:1)	(18:1)		0.0153085	0.781155	0.828414	0.116305	1.08395	0.409545	0.377825	0.386958	0.49802	0.429568	0.327672	0.406306	0.408747	0.0444118	0.17174	0.224663	0.699946	0.616027	0.510163
383	862.822	pos	17.7869	TG(16:0e/18:1/18:1)	TG(52:2e)+NH4	TG	C55 H104 O5 N0	(16:0e/18:1/18:1)	(16:0e)	(18:1)	(18:1)		0.0825157	0.327729	0.393011	-0.537257	0.68908	0.556658	0.807828	0.609881	0.498195	0.409162	0.527594	0.649969	0.645146	0.388998	0.278597	0.214094	1.20406	1.13477	1.62645
384	878.723	pos	16.7343	TG(17:4/18:1/18:3)	TG(53:8)+NH4	TG	C56 H92 O6 N0	(17:4/18:1/18:3)	(17:4)	(18:1)	(18:3)		0.373562	0.00102602	0.00260217	0.702262	1.62705	4.793	2.94582	4.52258	5.45254	5.61821	5.2273	4.11279	3.8246	2.06518	2.37973	3.76468	2.76791	3.34805	3.34934
385	888.838	pos	17.8012	TG(18:0e/18:1/18:2)	TG(54:3e)+NH4	TG	C57 H106 O5 N0	(18:0e/18:1/18:2)	(18:0e)	(18:1)	(18:2)		0.0741689	0.113702	0.156143	0.596308	1.51184	0.3684	0.243676	0.325917	0.322964	0.216596	0.42275	0.471037	0.451138	0.156132	0.119235	0.0928927	0.474342	0.321236	0.298221
386	478.294	neg	3.07218	LPE(18:1)	LPE(18:1)-H	LPE	C23 H44 O7 N1 P1	(18:1)	(18:1)				0.0308906	0.847705	0.880196	0.0693072	1.04921	3.72987	3.55492	2.9215	2.65029	2.93643	2.41676	4.19023	7.26404	2.04937	2.92508	3.07678	4.07795	3.7599	5.44046
387	748.529	neg	8.98088	PE(16:0e/22:6)	PE(38:6e)-H	PE	C43 H74 O7 N1 P1	(16:0e/22:6)	(16:0e)	(22:6)			2.9415	0.000994454	0.00256578	-0.694771	0.617807	182.229	294.961	174.24	174.953	191.998	189.127	143.069	219.987	253.866	233.559	251.09	351.846	328.521	350.885
388	784.513	neg	9.30635	PS(18:1/18:2)	PS(36:3)-H	PS	C42 H74 O10 N1 P1	(18:1/18:2)	(18:1)	(18:2)			0.275275	0.0979142	0.137634	-0.334262	0.79319	6.11942	7.71494	4.34572	4.6911	5.95285	6.46709	5.57982	9.67991	7.73429	9.14848	8.4012	7.1247	6.4192	7.46181
389	810.529	neg	9.49906	PS(18:1/20:3)	PS(38:4)-H	PS	C44 H76 O10 N1 P1	(18:1/20:3)	(18:1)	(20:3)			0.893374	0.0358338	0.0569519	0.687921	1.61096	36.639	22.7436	36.9725	37.3059	47.7004	50.8999	32.2711	14.684	27.2393	30.7894	22.1526	14.6224	20.6111	21.0464
390	772.585	pos	8.71276	PC(17:0/18:2)	PC(35:2)+H	PC	C43 H82 O8 N1 P1	(17:0/18:2)	(17:0)	(18:2)			1.61329	0.000232332	0.000814528	-1.37866	0.384575	20.1723	52.4534	19.2299	18.8076	19.7906	21.7741	20.3554	21.0762	61.1227	33.8368	36.4091	67.4765	61.8593	54.0163
391	752.556	pos	10.8458	PE(18:0e/18:2)	PE(36:2e)+Na	PE	C41 H80 O7 N1 P1 Na0	(18:0e/18:2)	(18:0e)	(18:2)			0.174396	0.0522067	0.0801937	1.03172	2.04446	1.21109	0.592373	1.20187	1.27858	1.36287	1.31252	0.0303183	2.08036	0.485537	0.406194	0.386191	0.788558	0.687957	0.799803
392	840.588	pos	8.81041	PC(18:2p/22:4)	PC(40:6p)+Na	PC	C48 H84 O7 N1 P1 Na0	(18:2p/22:4)	(18:2p)	(22:4)			0.147976	0.0327952	0.0526845	-0.818614	0.566986	0.502137	0.885625	0.518079	0.475991	0.422224	0.648175	0.494688	0.453667	0.964665	0.310328	0.600161	1.21091	1.28736	0.940331
393	828.588	pos	8.99665	PC(16:0e/23:6)	PC(39:6e)+Na	PC	C47 H84 O7 N1 P1 Na0	(16:0e/23:6)	(16:0e)	(23:6)			0.407728	0.000242335	0.00083972	-3.09034	0.117413	0.279401	2.37964	0.196099	0.466084	0.241898	0.356069	0.219533	0.196722	3.33094	1.3262	1.34084	2.31348	2.53496	3.43143
394	723.544	pos	7.514	SM(d18:2/18:3)	SM(d36:5)+H	SM	C41 H75 O6 N2 P1	(d18:2/18:3)	(d18:2)	(18:3)			0.0746958	0.000722911	0.00194743	-1.13007	0.456893	0.060607	0.13265	0.0530103	0.0467785	0.0533406	0.0757727	0.0687388	0.0660012	0.147962	0.0919149	0.095422	0.175147	0.163228	0.122229
395	818.51	pos	7.77624	PC(16:0/20:5)+K	PC(36:5)+K	PC	C44 H78 O8 N1 P1 K1	(16:0/20:5)	(16:0)	(20:5)			0.147855	2.7578e-05	0.00018468	-4.5831	0.0417204	0.0111802	0.267979	0.00607516	0.0108864	0.0180704	0.0183325	0.0102713	0.00344555	0.296261	0.145405	0.195893	0.387278	0.314859	0.268181
396	780.588	pos	9.91247	PC(16:1p/19:0)	PC(35:1p)+Na	PC	C43 H84 O7 N1 P1 Na0	(16:1p/19:0)	(16:1p)	(19:0)			0.266402	0.1282	0.173276	-0.391286	0.76245	5.30248	6.95453	4.42465	4.85862	4.89328	4.99211	5.40586	7.24039	8.04421	4.27608	3.94002	8.34505	8.89626	8.22559
399	869.699	pos	17.0122	TG(16:0/16:1/18:1)+K	TG(50:2)+K	TG	C53 H98 O6 K1	(16:0/16:1/18:1)	(16:0)	(16:1)	(18:1)		0.105599	0.139867	0.187327	0.142113	1.10352	2.84244	2.57579	3.09814	2.82113	2.65324	2.53399	2.98657	2.96157	2.09849	2.37973	2.38258	2.9607	2.69439	2.93888
400	860.807	pos	17.6162	TG(18:0e/16:1/18:2)	TG(52:3e)+NH4	TG	C55 H102 O5 N0	(18:0e/16:1/18:2)	(18:0e)	(16:1)	(18:2)		0.00208596	0.956938	0.96178	-0.026308	0.98193	0.621312	0.632745	0.587887	0.511766	0.462964	0.684831	0.823948	0.656474	0.258706	0.200423	0.113534	1.02893	1.02773	1.16715
401	636.629	pos	13.1262	Cer(d17:1/24:0)	Cer(d41:1)+H	Cer	C41 H81 O3 N1	(d17:1/24:0)	(d17:1)	(24:0)			0.0281771	0.556611	0.621236	-0.0929661	0.937593	0.738741	0.787912	0.678967	0.602602	0.631473	0.796613	0.824646	0.898142	0.94144	0.624688	0.626733	0.828175	0.711816	0.994618
402	556.494	pos	9.30529	DG(18:1/12:0)	DG(30:1)+NH4	DG	C33 H62 O5 N0	(18:1/12:0)	(18:1)	(12:0)			0.116598	0.0130209	0.0240263	-0.513963	0.700296	0.513771	0.733649	0.545421	0.516251	0.475365	0.500202	0.566724	0.478663	0.858861	0.662683	0.758603	0.524031	0.99778	0.599935
404	482.361	pos	3.62053	LPC(16:0e)	LPC(16:0e)+H	LPC	C24 H52 O6 N1 P1	(16:0e)	(16:0e)				0.0687148	0.0825059	0.118777	0.520222	1.43418	0.329924	0.230045	0.323425	0.346086	0.451071	0.206397	0.330431	0.322136	0.32666	0.339383	0.294687	0.136608	0.131511	0.151419
405	568.34	pos	1.93659	LPC(22:6)	LPC(22:6)+H	LPC	C30 H50 O7 N1 P1	(22:6)	(22:6)				0.0778378	4.93808e-06	5.50556e-05	-3.15633	0.112163	0.00887864	0.0791584	0.0176953	0.0178672	0.00620617	0.00739667	0.00286665	0.00123988	0.112117	0.0766796	0.0781108	0.0564312	0.0738127	0.0777986
406	796.619	pos	10.7668	LPC(36:1)	LPC(36:1)+Na	LPC	C44 H88 O7 N1 P1 Na0	(36:1)	(36:1)				0.241201	0.0162428	0.0293354	1.26196	2.39821	1.55654	0.649042	0.979298	1.27033	1.19613	1.04698	2.91149	1.93501	1.02245	0.665296	0.54805	0.506149	0.617621	0.534683
408	716.559	pos	10.1692	PC(14:0e/18:2)	PC(32:2e)+H	PC	C40 H78 O7 N1 P1	(14:0e/18:2)	(14:0e)	(18:2)			0.119615	0.213675	0.270958	-0.527275	0.693864	0.952635	1.37294	0.553146	0.433886	1.05115	0.553608	1.95212	1.17191	0.949482	1.06828	0.757472	2.05184	1.58814	1.82244
409	736.528	pos	8.66794	PC(14:0p/20:5)	PC(34:5p)+H	PC	C42 H74 O7 N1 P1	(14:0p/20:5)	(14:0p)	(20:5)			0.64377	3.07464e-05	0.000196041	-3.19863	0.108922	0.601187	5.51941	0.62656	0.609063	0.610239	0.724491	0.500638	0.536128	5.99568	3.29692	3.49651	7.06438	6.71205	6.55092
410	772.525	pos	7.76865	PC(14:0p/21:5)	PC(35:5p)+Na	PC	C43 H76 O7 N1 P1 Na0	(14:0p/21:5)	(14:0p)	(21:5)			0.13416	0.00109121	0.00270984	-3.90621	0.0666981	0.0169769	0.254534	0.0191628	0.02049	0.0223432	0.0294139	0.00399676	0.00645498	0.510919	0.203148	0.201065	0.205897	0.242624	0.163552
414	780.59	pos	10.5735	PC(16:0e/21:5)	PC(37:5e)+H	PC	C45 H82 O7 N1 P1	(16:0e/21:5)	(16:0e)	(21:5)			0.25187	4.80858e-05	0.000260538	1.35756	2.56251	1.2339	0.48152	1.20187	1.27858	1.06565	0.963523	1.4766	1.41719	0.425611	0.33184	0.24774	0.507192	0.739198	0.637539
415	800.556	pos	8.39941	PC(16:1p/21:4)	PC(37:5p)+Na	PC	C45 H80 O7 N1 P1 Na0	(16:1p/21:4)	(16:1p)	(21:4)			0.578148	8.3151e-05	0.000359116	-3.45287	0.0913233	0.404956	4.43432	0.459209	0.579299	0.326642	0.574641	0.290161	0.199784	7.27809	3.7927	3.21802	4.7509	4.49596	3.07023
416	794.606	pos	10.6161	PC(16:0p/22:4)	PC(38:4p)+H	PC	C46 H84 O7 N1 P1	(16:0p/22:4)	(16:0p)	(22:4)			0.542329	0.000404464	0.00121748	1.48786	2.80473	5.75317	2.05124	4.36233	5.69176	4.54531	4.24102	8.18387	7.49476	2.14845	1.69804	1.54713	2.29971	2.18421	2.42991
417	814.572	pos	8.72259	PC(18:2p/20:3)	PC(38:5p)+Na	PC	C46 H82 O7 N1 P1 Na0	(18:2p/20:3)	(18:2p)	(20:3)			0.912352	0.000115433	0.00045262	-1.58886	0.332435	5.06493	15.2358	5.34163	5.34531	5.08901	6.64603	4.07942	3.88819	17.8205	9.94034	10.4173	18.3151	18.1752	16.7467
418	820.585	pos	8.02971	PC(17:1/22:5)	PC(39:6)+H	PC	C47 H82 O8 N1 P1	(17:1/22:5)	(17:1)	(22:5)			0.155771	0.00226066	0.00510362	-3.47712	0.0898013	0.0324795	0.361681	0.0180233	0.010819	0.0182802	0.0469817	0.0610866	0.0396859	0.289659	0.154589	0.188519	0.675304	0.49643	0.365586
419	842.603	pos	8.93182	PC(18:2p/22:3)	PC(40:5p)+Na	PC	C48 H86 O7 N1 P1 Na0	(18:2p/22:3)	(18:2p)	(22:3)			0.0700727	0.0660574	0.0979358	-0.951081	0.517245	0.103263	0.199641	0.0717354	0.0744203	0.12439	0.143224	0.0794016	0.126408	0.11704	0.0831362	0.102953	0.322883	0.304386	0.267447
420	726.541	pos	9.32153	PE(16:0e/18:1)	PE(34:1e)+Na	PE	C39 H78 O7 N1 P1 Na0	(16:0e/18:1)	(16:0e)	(18:1)			0.710375	0.0120409	0.0224964	1.27583	2.42138	12.7911	5.28255	12.0187	10.7236	6.66935	14.2632	23.4421	9.62963	5.52935	3.7927	2.88797	6.29322	6.88743	6.30464
421	712.528	pos	8.78535	PE(14:0e/21:4)	PE(35:4e)+H	PE	C40 H74 O7 N1 P1	(14:0e/21:4)	(14:0e)	(21:4)			0.223676	0.000361082	0.0011093	-1.33835	0.395473	0.418756	1.05887	0.457648	0.41717	0.308994	0.284081	0.544646	0.499993	0.924826	1.11994	0.556891	1.28267	1.19927	1.26963
423	724.528	pos	9.84671	PE(16:1p/20:3)	PE(36:4p)+H	PE	C41 H74 O7 N1 P1	(16:1p/20:3)	(16:1p)	(20:3)			0.118463	0.0956442	0.13508	0.469149	1.38429	1.07658	0.777708	0.943687	0.915631	0.942409	0.82696	1.36815	1.46261	0.671482	0.565719	0.484915	1.04276	0.666274	1.2351
424	731.618	pos	15.1198	TG(10:0/13:1/20:2)	TG(43:3)+H	TG	C46 H82 O6	(10:0/13:1/20:2)	(10:0)	(13:1)	(20:2)		0.0459726	0.204094	0.260871	-0.433776	0.740322	0.170243	0.229958	0.282935	0.115663	0.102203	0.205125	0.199091	0.116439	0.263464	0.146257	0.232308	0.279184	0.124059	0.334474
425	789.637	pos	16.4762	TG(16:0/14:0/14:0)+K	TG(44:0)+K	TG	C47 H90 O6 K1	(16:0/14:0/14:0)	(16:0)	(14:0)	(14:0)		0.16142	0.00538839	0.0109562	-0.686729	0.621261	0.622835	1.00253	0.760013	0.663753	0.502735	0.528713	0.699412	0.582382	0.760709	1.3262	1.26864	0.978833	0.779733	0.901076
426	794.723	pos	15.7494	TG(16:0/12:0/18:1)	TG(46:1)+NH4	TG	C49 H92 O6 N0	(16:0/12:0/18:1)	(16:0)	(12:0)	(18:1)		0.292699	0.000337999	0.0010547	1.52555	2.87896	1.68256	0.584433	2.49276	1.34458	1.59485	1.28975	1.29307	2.08036	0.520381	0.618922	0.735444	0.515794	0.529153	0.586902
433	869.796	pos	17.8488	TG(18:0e/16:0/20:4)	TG(54:4e)+H	TG	C57 H104 O5	(18:0e/16:0/20:4)	(18:0e)	(16:0)	(20:4)		0.0209093	0.658923	0.716638	0.201761	1.1501	0.241305	0.209812	0.246314	0.231552	0.161715	0.134556	0.31411	0.359585	0.0947663	0.0850418	0.10343	0.326583	0.209212	0.43984
434	914.817	pos	16.8932	TG(18:1/18:1/19:2)	TG(55:4)+NH4	TG	C58 H104 O6 N0	(18:1/18:1/19:2)	(18:1)	(18:1)	(19:2)		0.0547371	0.164097	0.215898	0.881858	1.84275	0.176485	0.0957727	0.330728	0.210827	0.147401	0.0158629	0.109964	0.244125	0.00800644	0.0790418	0.036441	0.211104	0.126207	0.113836
435	912.801	pos	17.7219	TG(18:0/18:0/19:5)	TG(55:5)+NH4	TG	C58 H102 O6 N0	(18:0/18:0/19:5)	(18:0)	(18:0)	(19:5)		0.176069	0.187322	0.243764	-0.157594	0.896519	7.30501	8.14819	8.70685	8.06745	6.35763	6.7219	6.59048	7.38574	7.47795	7.02764	7.24056	8.23489	9.00786	9.90026
436	940.869	pos	17.8084	TG(18:0e/18:0/22:5)	TG(58:5e)+NH4	TG	C61 H110 O5 N0	(18:0e/18:0/22:5)	(18:0e)	(18:0)	(22:5)		0.0960463	0.000959827	0.00250902	-1.14393	0.452526	0.103559	0.228846	0.0786024	0.101817	0.0886051	0.0925324	0.146578	0.113217	0.215984	0.206354	0.193265	0.201038	0.201987	0.354448
437	1395.93	neg	13.9171	CL(18:2/16:1/16:1/18:2)	CL(68:6)-H	CL	C77 H136 O17 P2	(18:2/16:1/16:1/18:2)	(18:2)	(16:1)	(16:1)	(18:2)	0.364879	0.0265256	0.0442836	1.65503	3.14931	3.32525	1.05587	1.2914	1.48434	3.03724	2.43103	5.23912	6.46838	0.986188	1.82563	1.2338	0.788333	0.876046	0.625206
438	1443.93	neg	14.0566	CL(18:2/16:1/22:6/16:1)	CL(72:10)-H	CL	C81 H136 O17 P2	(18:2/16:1/22:6/16:1)	(18:2)	(16:1)	(22:6)	(16:1)	0.286006	0.0613428	0.0917248	0.745848	1.67696	3.78079	2.25455	2.13865	2.44282	4.22596	4.45945	6.36765	3.0502	2.69689	3.3624	2.83004	1.54585	1.77897	1.31315
439	1452	neg	15.3785	CL(18:2/18:1/18:1/18:2)	CL(72:6)-H	CL	C81 H144 O17 P2	(18:2/18:1/18:1/18:2)	(18:2)	(18:1)	(18:1)	(18:2)	0.203453	0.228689	0.289381	-0.250617	0.840537	6.22413	7.40495	5.201	4.79661	7.66889	8.76654	5.20216	5.7096	6.34023	9.18415	8.42038	6.62627	8.67696	5.18172
440	1471.96	neg	14.8269	CL(20:5/18:1/18:2/18:2)	CL(74:10)-H	CL	C83 H140 O17 P2	(20:5/18:1/18:2/18:2)	(20:5)	(18:1)	(18:2)	(18:2)	0.0410454	0.801663	0.845648	-0.0658959	0.955352	4.78241	5.00592	3.71285	4.23971	5.83489	7.64623	4.07151	3.18931	5.86063	6.28735	6.24073	3.92641	4.58162	3.13879
441	498.263	neg	1.694	LPE(20:5)	LPE(20:5)-H	LPE	C25 H40 O7 N1 P1	(20:5)	(20:5)				0.5481	3.43091e-05	0.000202458	-2.33666	0.197968	0.888617	4.48868	1.04369	0.98681	0.589235	0.789953	0.599174	1.32284	2.76833	3.86764	4.00778	4.73303	5.31821	6.23711
442	494.325	neg	3.72288	LdMePE(17:0)	LdMePE(17:0)-H	LdMePE	C24 H48 O7 N1 P1	(17:0)	(17:0)				0.541281	0.000333851	0.00105198	-0.824106	0.564832	4.76634	8.4385	4.29199	5.48042	5.04302	5.16536	3.63725	4.97999	9.88826	10.2829	6.97935	7.91071	9.04843	6.52134
443	805.575	neg	9.06671	PA(26:4/18:1)	PA(44:5)-H	PA	C47 H81 O8 N0 P1	(26:4/18:1)	(26:4)	(18:1)			0.555359	0.697293	0.752874	0.042445	1.02986	860.318	835.376	861.483	818.128	797.617	702.314	911.931	1070.44	890.925	797.173	690.753	812.08	882.445	938.879
444	829.575	neg	8.52071	PA(26:2/20:5)	PA(46:7)-H	PA	C49 H81 O8 N0 P1	(26:2/20:5)	(26:2)	(20:5)			2.15252	2.99526e-05	0.000196041	-1.06845	0.476832	49.9532	104.761	44.8482	46.6043	45.5336	84.0565	39.5775	39.0993	111.126	105.594	109.66	105.887	106.769	89.5266
445	832.513	neg	8.57206	PS(20:3/20:4)	PS(40:7)-H	PS	C46 H74 O10 N1 P1	(20:3/20:4)	(20:3)	(20:4)			0.0859541	0.591394	0.650315	-0.132746	0.912094	5.31647	5.82886	3.56638	3.46597	3.53964	6.27809	7.98744	7.06131	7.48785	4.53253	6.1275	5.63494	5.90878	5.2816
446	752.56	neg	10.3087	dMePE(16:0p/20:3)	dMePE(36:3p)-H	dMePE	C43 H78 O7 N1 P1	(16:0p/20:3)	(16:0p)	(20:3)			1.34887	0.000379517	0.00115996	0.622135	1.53915	66.3839	43.1302	79.0233	76.7781	65.5185	66.3604	59.5212	51.1021	41.067	41.4654	47.4608	45.8495	42.7407	40.198
447	550.35	pos	3.25106	PC(19:1)	PC(19:1)+H	PC	C27 H52 O8 N1 P1	(19:1)	(19:1)				0.017874	0.824471	0.862078	-0.111222	0.925803	0.818093	0.883658	1.66481	0.989871	0.404355	0.290189	0.726851	0.832485	0.808975	0.531858	0.245732	0.743532	1.46118	1.51067
448	548.335	pos	2.33512	PC(19:2)	PC(19:2)+H	PC	C27 H50 O8 N1 P1	(19:2)	(19:2)				0.0276	0.807151	0.84694	0.135601	1.09855	1.06435	0.968872	2.52837	1.59204	0.524947	0.483505	0.570477	0.686787	1.23256	0.687648	0.3488	0.775642	1.36384	1.40475
449	720.554	pos	8.40388	PC(31:0)	PC(31:0)+H	PC	C39 H78 O8 N1 P1	(31:0)	(31:0)				0.975994	3.52224e-05	0.000203811	-1.56545	0.337871	5.77094	17.0803	6.33873	6.14545	5.32823	3.76305	6.48203	6.56813	23.15	13.7578	12.5833	18.8659	17.378	16.7467
450	732.554	pos	8.25206	PC(32:1)	PC(32:1)+H	PC	C40 H78 O8 N1 P1	(16:0/16:1)	(16:0)	(16:1)			0.227543	0.710985	0.764887	-0.0829061	0.944154	80.376	85.1302	64.6337	67.1463	71.4056	62.4393	107.617	109.015	90.4349	58.3778	59.4097	109.339	99.9633	93.2561
451	716.559	pos	8.69065	PC(32:1p)	PC(32:1p)+H	PC	C40 H78 O7 N1 P1	(32:1p)	(32:1p)				0.739092	0.0854704	0.122453	0.474818	1.38974	40.0405	28.8114	30.9814	32.5008	30.6645	31.8645	55.7271	58.5045	30.4781	23.3015	20.3189	31.8104	33.9588	33.0009
452	730.538	pos	7.698	PC(32:2)	PC(32:2)+H	PC	C40 H76 O8 N1 P1	(32:2)	(32:2)				0.0958074	0.381599	0.448586	-0.158092	0.896209	3.12056	3.48195	2.92009	2.83763	2.70399	2.27604	3.97931	4.00629	4.43014	2.78875	2.71263	3.81449	3.73069	3.41501
453	714.543	pos	8.04212	PC(32:2p)	PC(32:2p)+H	PC	C40 H76 O7 N1 P1	(32:2p)	(32:2p)				0.0298181	0.698848	0.753189	-0.0465771	0.968231	2.25866	2.33277	2.19007	2.26021	2.0878	2.20776	2.34421	2.46191	3.04781	1.93353	1.84624	2.46496	2.47118	2.23289
454	748.585	pos	9.29029	PC(33:0)	PC(33:0)+H	PC	C41 H82 O8 N1 P1	(33:0)	(33:0)				0.836427	3.12275e-07	7.15831e-06	-2.45912	0.181858	1.74753	9.60931	1.74493	1.70753	1.79058	1.48701	1.80195	1.95318	11.2752	7.95723	7.2715	10.6448	10.4427	10.0644
455	746.569	pos	8.65982	PC(33:1)	PC(33:1)+H	PC	C41 H80 O8 N1 P1	(33:1)	(33:1)				2.19324	0.000527609	0.00149232	-1.28889	0.409266	42.7568	104.472	37.8365	36.2128	38.1313	37.2512	52.0564	55.0524	109.921	68.0454	69.4144	133.576	129.139	116.734
456	744.554	pos	8.03653	PC(33:2)	PC(33:2)+H	PC	C41 H78 O8 N1 P1	(33:2)	(33:2)				0.659799	7.22021e-05	0.000336191	-1.21288	0.431408	3.96227	9.1845	3.54328	3.90999	4.16835	4.00583	4.01268	4.13347	11.7249	6.76736	7.28181	10.7962	9.90067	8.63604
457	728.559	pos	8.42294	PC(33:2p)	PC(33:2p)+H	PC	C41 H78 O7 N1 P1	(33:2p)	(33:2p)				0.455912	0.0235735	0.0402162	-0.38822	0.764072	11.2416	14.7128	11.8406	12.2084	10.9464	13.0493	9.59373	9.81132	19.9856	13.0142	11.5519	15.1478	14.5561	14.0213
458	760.585	pos	9.06271	PC(34:1)	PC(34:1)+H	PC	C42 H82 O8 N1 P1	(16:0/18:1)	(16:0)	(18:1)			2.78909	0.117856	0.16037	-0.365739	0.776071	618.835	797.394	584.018	580.724	532.098	547.766	741.637	726.764	809.417	500.735	512.615	1031.43	1012.39	917.785
459	798.541	pos	9.06688	PC(34:1)+K	PC(34:1)+K	PC	C42 H82 O8 N1 P1 K1	(16:0/18:1)	(16:0)	(18:1)			0.43562	0.00682098	0.013551	-0.707853	0.61223	4.48096	7.31908	4.38904	4.09147	4.15385	3.98307	4.97206	5.2963	7.57788	4.9082	4.80641	8.63424	9.03975	8.94799
460	758.569	pos	8.40265	PC(34:2)	PC(34:2)+H	PC	C42 H80 O8 N1 P1	(16:0/18:2)	(16:0)	(18:2)			0.248993	0.837181	0.872307	-0.0339769	0.976724	343.345	351.527	353.438	360.478	347.241	364.166	319.513	315.234	416.367	233.015	243.415	450.302	408.144	357.92
461	742.575	pos	8.85535	PC(34:2p)	PC(34:2p)+H	PC	C42 H80 O7 N1 P1	(34:2p)	(34:2p)				1.75126	0.0614064	0.0917248	0.279233	1.21355	345.892	285.025	370.353	369.552	305.195	420.308	291.983	317.959	358.076	230.536	222.786	308.464	301.325	288.963
462	756.554	pos	7.87959	PC(34:3)	PC(34:3)+H	PC	C42 H78 O8 N1 P1	(34:3)	(34:3)				2.13203	9.97301e-05	0.000409192	-1.70107	0.307559	24.4631	79.5396	25.0166	24.6643	26.4599	26.8572	21.5233	22.2572	91.7673	50.9411	54.9746	101.49	96.137	81.9275
463	738.543	pos	7.88276	PC(34:4p)	PC(34:4p)+H	PC	C42 H76 O7 N1 P1	(34:4p)	(34:4p)				0.47766	5.37885e-05	0.00028121	-2.0582	0.240116	0.870097	3.62365	1.34431	1.00637	0.592376	1.00146	0.482192	0.793881	5.42942	3.06143	3.22834	2.71283	3.73069	3.5792
464	774.601	pos	9.50594	PC(35:1)	PC(35:1)+H	PC	C43 H84 O8 N1 P1	(35:1)	(35:1)				2.11046	0.000410271	0.00122875	-1.64272	0.320252	26.6315	83.158	22.88	23.5094	23.9952	24.126	33.1192	32.1593	84.4392	50.0735	53.3243	112.644	105.703	92.7636
465	758.606	pos	9.91676	PC(35:1p)	PC(35:1p)+H	PC	C43 H84 O7 N1 P1	(16:1p/19:0)	(16:1p)	(19:0)			1.20909	0.0195316	0.0341373	-0.673901	0.626809	40.1748	64.0941	40.5073	24.5818	40.0886	28.8298	39.5429	67.4982	64.2871	48.0904	44.2478	71.8831	79.875	76.1811
466	756.59	pos	9.158	PC(35:2p)	PC(35:2p)+H	PC	C43 H82 O7 N1 P1	(35:2p)	(35:2p)				1.35746	0.00177871	0.00407736	-0.630221	0.646077	45.5164	70.4504	34.8096	48.0088	57.3419	50.7556	41.2113	40.9713	89.4356	59.9891	55.3872	72.8471	74.7732	70.2705
467	770.569	pos	8.13912	PC(35:3)	PC(35:3)+H	PC	C43 H80 O8 N1 P1	(35:3)	(35:3)				0.954082	0.000140826	0.000524577	-2.61308	0.16345	2.19619	13.4365	2.27019	1.91375	2.26178	2.35191	2.13565	2.24389	18.9863	7.26314	8.93208	13.5504	17.5374	14.3496
468	788.616	pos	10.0452	PC(36:1)	PC(36:1)+H	PC	C44 H86 O8 N1 P1	(18:0/18:1)	(18:0)	(18:1)			0.700908	0.187856	0.243927	-0.257837	0.836341	67.5451	80.7627	62.586	66.1564	62.6339	64.1084	74.7477	75.0384	81.1083	52.8003	54.8714	98.736	103.311	93.7487
469	786.601	pos	9.18412	PC(36:2)	PC(36:2)+H	PC	C44 H84 O8 N1 P1	(18:1/18:1)	(18:1)	(18:1)			0.823524	0.244477	0.305468	-0.253317	0.838965	106.3	126.703	105.942	103.112	59.5892	117.595	123.467	128.092	140.066	86.6371	87.4643	158.363	152.894	134.795
470	772.621	pos	10.6104	PC(36:2e)	PC(36:2e)+H	PC	C44 H86 O7 N1 P1	(36:2e)	(36:2e)				1.79778	0.000603461	0.00168856	1.30916	2.47797	68.8463	27.7833	52.704	61.9494	56.3995	55.6871	100.943	85.3948	29.9784	21.9381	20.6284	29.1939	34.9154	30.0456
471	784.585	pos	8.53271	PC(36:3)	PC(36:3)+H	PC	C44 H82 O8 N1 P1	(18:1/18:2)	(18:1)	(18:2)			2.38242	2.71855e-05	0.00018412	-1.30751	0.404018	45.1929	111.859	35.0767	35.8828	52.6299	41.2722	37.7075	68.5884	139.733	122.457	87.4643	113.608	109.051	98.8384
472	768.59	pos	8.98259	PC(36:4e)	PC(36:4e)+H	PC	C44 H82 O7 N1 P1	(36:4e)	(36:4e)				1.35237	0.0178861	0.0318213	0.386099	1.30686	123.716	94.6668	141.553	137.757	104.39	142.632	115.125	100.839	103.092	116.26	73.2307	87.5817	82.2665	105.57
473	780.554	pos	7.77959	PC(36:5)	PC(36:5)+H	PC	C44 H78 O8 N1 P1	(16:0/20:5)	(16:0)	(20:5)			1.8284	3.33537e-05	0.000199903	-3.39813	0.0948553	4.13175	43.5585	3.6145	3.76976	4.61055	4.47621	4.00434	4.31516	55.6266	24.7889	30.8394	58.801	49.2642	42.0309
474	764.559	pos	8.14241	PC(36:5p)	PC(36:5p)+H	PC	C44 H78 O7 N1 P1	(36:5p)	(36:5p)				2.94619	1.34571e-05	0.000111395	-2.6757	0.156507	18.7672	119.913	21.0104	22.2721	19.2106	25.264	12.7638	12.0825	179.871	94.1977	103.142	122.422	115.428	104.421
475	762.543	pos	7.59424	PC(36:6p)	PC(36:6p)+H	PC	C44 H76 O7 N1 P1	(36:6p)	(36:6p)				0.324255	7.88127e-05	0.000351933	-2.59731	0.165247	0.250976	1.51879	0.362449	0.302691	0.281463	0.274654	0.138929	0.145667	2.48155	1.21722	1.40273	1.40461	1.3318	1.27487
476	800.616	pos	9.61694	PC(37:2)	PC(37:2)+H	PC	C45 H86 O8 N1 P1	(37:2)	(37:2)				0.385521	0.000991713	0.00256578	-1.75986	0.295277	0.830266	2.81182	0.412337	1.00637	0.446624	0.404841	1.91875	0.79268	2.4982	1.85916	1.84624	3.80072	3.73069	3.1359
477	784.621	pos	10.0957	PC(37:2p)	PC(37:2p)+H	PC	C45 H86 O7 N1 P1	(37:2p)	(37:2p)				0.147316	0.0132138	0.0243069	-0.300637	0.811894	1.46953	1.81001	1.55797	1.63329	1.22513	1.40356	1.33478	1.66247	2.08183	1.62367	1.51618	1.79019	1.99289	1.85527
478	796.585	pos	8.59976	PC(37:4)	PC(37:4)+H	PC	C45 H82 O8 N1 P1	(37:4)	(37:4)				0.683384	0.0310265	0.0503351	-2.58077	0.167151	1.55237	9.2872	1.66481	1.40232	1.50785	0.678585	2.04388	2.01677	17.4874	8.84963	10.5205	17.4888	0.788414	0.588497
479	794.569	pos	8.05229	PC(37:5)	PC(37:5)+H	PC	C45 H80 O8 N1 P1	(17:0/20:5)	(17:0)	(20:5)			0.780774	1.25207e-05	0.000108149	-4.32165	0.0500096	0.373502	7.46861	0.355593	0.313873	0.384209	0.328459	0.418116	0.440764	9.09345	4.21411	5.39432	9.76344	7.92373	8.42261
480	812.616	pos	9.53329	PC(38:3)	PC(38:3)+H	PC	C46 H86 O8 N1 P1	(38:3)	(38:3)				0.221225	0.038007	0.0602451	-0.543185	0.686254	1.90279	2.77271	2.3147	1.85601	2.33427	1.8967	1.54334	1.4717	3.99712	1.94593	1.8153	3.13972	3.02919	2.70903
481	794.606	pos	9.59424	PC(38:4p)	PC(38:4p)+H	PC	C46 H84 O7 N1 P1	(18:2p/20:2)	(18:2p)	(20:2)			0.578027	0.199516	0.255723	-0.406064	0.75468	27.6914	36.6929	32.3168	31.5109	25.445	28.147	24.1095	24.6191	67.1183	39.7861	29.6017	29.3316	28.3787	25.941
482	792.59	pos	8.71776	PC(38:6e)	PC(38:6e)+H	PC	C46 H82 O7 N1 P1	(38:6e)	(38:6e)				2.31686	0.00012121	0.0004691	-1.42675	0.371968	38.9662	104.757	42.2879	43.1419	37.7688	48.8589	31.0336	30.7058	121.912	73.0032	70.6521	122.009	123.081	117.884
483	790.575	pos	8.42682	PC(38:6p)	PC(38:6p)+H	PC	C46 H80 O7 N1 P1	(38:6p)	(38:6p)				1.17297	7.18501e-05	0.000336191	-2.22045	0.214575	4.59183	21.3997	7.52279	7.25081	3.06645	4.68105	2.58614	2.44375	27.4802	15.8649	14.543	18.3151	28.0599	24.135
484	834.601	pos	8.37588	PC(40:6)	PC(40:6)+H	PC	C48 H84 O8 N1 P1	(18:1/22:5)	(18:1)	(22:5)			0.34755	0.00840527	0.0163177	-1.67522	0.313119	0.814952	2.60269	0.492768	0.533944	0.840918	0.887655	1.02611	1.10832	2.43158	1.25184	1.28927	4.79221	3.09296	2.75828
485	820.621	pos	9.63329	PC(40:6e)	PC(40:6e)+H	PC	C48 H86 O7 N1 P1	(40:6e)	(40:6e)				0.579781	0.00203361	0.00460849	-0.674935	0.62636	7.68749	12.2733	7.30022	7.67975	7.90173	8.95242	7.24118	7.04962	15.339	9.19667	9.03522	13.7569	13.9981	12.3138
486	675.544	pos	7.40765	SM(d32:1)	SM(d32:1)+H	SM	C37 H75 O6 N2 P1	(d32:1)	(d32:1)				0.198776	0.000420619	0.00125344	-0.938936	0.521618	0.549696	1.05383	0.550856	0.505278	0.519595	0.564585	0.594753	0.563109	1.24128	0.746542	0.754192	1.23206	1.17289	1.17601
487	689.559	pos	7.77094	SM(d33:1)	SM(d33:1)+H	SM	C38 H77 O6 N2 P1	(d33:1)	(d33:1)				0.490216	9.91459e-06	8.81955e-05	-1.64603	0.319519	1.31336	4.11043	1.2998	1.31158	1.30487	1.35804	1.34312	1.26275	4.8132	2.92509	3.16645	4.76467	4.54379	4.44937
488	703.575	pos	8.16047	SM(d34:1)	SM(d34:1)+H	SM	C39 H79 O6 N2 P1	(d34:1)	(d34:1)				1.19319	0.000438155	0.00129277	-1.12388	0.458858	15.3345	33.4189	16.6481	16.5803	15.8035	16.0081	13.4312	13.536	34.4752	21.8142	24.1352	42.2761	38.9012	38.9115
489	701.559	pos	7.51194	SM(d34:2)	SM(d34:2)+H	SM	C39 H77 O6 N2 P1	(d34:2)	(d34:2)				0.244121	0.000727126	0.00194743	-1.09	0.469762	0.685917	1.46014	0.723324	0.650544	0.71065	0.681805	0.637231	0.71195	1.66269	0.969779	0.938511	1.77642	1.70591	1.70751
490	717.591	pos	8.60918	SM(d35:1)	SM(d35:1)+H	SM	C40 H81 O6 N2 P1	(d35:1)	(d35:1)				0.816148	9.25926e-06	8.51002e-05	-1.37209	0.386331	4.85856	12.5762	5.55529	3.77801	3.5739	5.29558	5.18896	5.75961	13.0573	10.6096	11.3456	15.4232	10.4746	14.5466
491	731.606	pos	9.02471	SM(d36:1)	SM(d36:1)+H	SM	C41 H83 O6 N2 P1	(d36:1)	(d36:1)				1.39285	0.0038421	0.00826675	-0.678229	0.624932	45.6863	73.106	49.7661	46.194	41.7559	45.8242	44.882	45.6953	82.6072	49.8256	51.5709	91.4375	82.7448	80.4498
492	787.669	pos	11.1261	SM(d40:1)	SM(d40:1)+H	SM	C45 H91 O6 N2 P1	(d40:1)	(d40:1)				0.713954	0.0011708	0.00288345	-1.02936	0.489927	6.50996	13.2876	6.94411	6.93735	6.57511	6.90398	5.83966	5.85954	13.2072	8.83723	8.81863	16.6626	15.8475	16.3527
493	785.653	pos	10.2268	SM(d40:2)	SM(d40:2)+H	SM	C45 H89 O6 N2 P1	(d40:2)	(d40:2)				0.175345	0.0975431	0.137437	-0.66723	0.629715	1.07333	1.70447	1.33541	0.899133	1.44261	1.06215	0.850922	0.849767	2.1318	0.887034	0.945248	3.04333	1.56118	1.65825
494	801.684	pos	11.675	SM(d41:1)	SM(d41:1)+H	SM	C46 H93 O6 N2 P1	(d41:1)	(d41:1)				0.801041	0.0014736	0.00349907	-1.25549	0.418853	6.24482	14.9093	6.83728	6.72288	6.05316	6.46395	5.72287	5.66876	14.1232	9.23385	9.02491	18.7282	18.9723	19.3736
495	815.7	pos	12.2354	SM(d42:1)	SM(d42:1)+H	SM	C47 H95 O6 N2 P1	(d42:1)	(d42:1)				0.590314	0.00530698	0.010832	-0.877146	0.544443	6.07817	11.164	5.63541	7.16832	6.29239	6.22117	5.35581	5.79595	10.3759	7.10201	7.18898	13.9084	13.5995	14.8093
496	829.716	pos	12.8905	SM(d43:1)	SM(d43:1)+H	SM	C48 H97 O6 N2 P1	(d43:1)	(d43:1)				0.223172	0.00895101	0.0171537	-1.17011	0.444388	0.605026	1.36148	0.810558	0.491446	0.467554	0.716482	0.514279	0.629835	1.06819	0.688451	0.857486	1.9279	1.70591	1.92095
497	802.597	neg	9.92312	PS(38:1e)	PS(38:1e)-H	PS	C44 H84 O9 N1 P1	(38:1e)	(38:1e)				1.25369	0.060567	0.0911564	-0.329185	0.795986	123.389	155.014	118.535	118.314	113.376	72.9964	157.813	159.301	125.496	157.899	152.704	149.243	168.823	175.92
498	800.581	neg	9.16347	PS(38:2e)	PS(38:2e)-H	PS	C44 H82 O9 N1 P1	(38:2e)	(38:2e)				1.81597	0.00765662	0.015011	-0.523096	0.695877	116.44	167.328	122.421	110.133	103.69	170.878	123.957	67.5587	176.269	189.699	178.325	146.741	154.223	158.711
499	824.581	neg	8.99229	PS(40:4e)	PS(40:4e)-H	PS	C46 H82 O9 N1 P1	(40:4e)	(40:4e)				3.1182	9.70017e-06	8.75954e-05	-2.06689	0.238674	35.434	148.462	44.9583	30.8104	38.554	42.9054	19.2548	36.1209	183.933	171.058	177.3	112.557	115.895	130.028
500	690.543	pos	8.59335	PC(30:1e)	PC(30:1e)+H	PC	C38 H76 O7 N1 P1	(30:1e)	(30:1e)				0.158008	0.0185159	0.0327462	-0.848766	0.55526	0.515343	0.928112	0.664345	0.708225	0.465569	0.451686	0.425545	0.376688	0.331833	1.13587	1.06236	0.967567	0.797471	1.27356
502	730.575	pos	9.10818	PC(33:1p)	PC(33:1p)+H	PC	C41 H80 O7 N1 P1	(33:1p)	(33:1p)				0.814532	0.0261553	0.0440354	-0.501812	0.706219	27.8102	39.3791	23.7702	23.097	22.7628	24.3536	36.5396	36.3382	40.804	30.9861	26.7137	44.6171	47.5105	45.643
503	744.59	pos	9.58135	PC(34:2e)	PC(34:2e)+H	PC	C42 H82 O7 N1 P1	(34:2e)	(34:2e)				1.02631	0.372954	0.44016	0.206294	1.15372	291.244	252.439	255.508	256.542	235.602	242.019	376.241	381.551	231.5	159.888	171.215	308.464	331.617	311.948
504	808.621	pos	9.63982	PC(39:5e)	PC(39:5e)+H	PC	C47 H86 O7 N1 P1	(39:5e)	(39:5e)				0.0846931	0.284182	0.347787	-0.197236	0.87222	1.52997	1.75411	1.74493	1.955	0.920661	1.45666	1.37649	1.72607	1.98191	1.37578	1.33053	2.06561	1.83346	1.93736
505	806.606	pos	9.00535	PC(39:6e)	PC(39:6e)+H	PC	C47 H84 O7 N1 P1	(16:0e/23:6)	(16:0e)	(23:6)			1.2396	0.000130431	0.000495138	-2.30965	0.20171	4.7616	23.6062	5.71554	5.49379	4.84253	3.72512	4.40478	4.38784	27.3137	12.382	15.3681	29.3316	29.4948	27.747
506	830.569	pos	7.597	PC(40:8)	PC(40:8)+H	PC	C48 H80 O8 N1 P1	(40:8)	(40:8)				0.139563	0.00176117	0.00405272	-1.40015	0.378889	0.158789	0.419092	0.209704	0.183951	0.193711	0.171189	0.0842888	0.109892	0.699594	0.354326	0.400893	0.397206	0.365098	0.297434
507	705.591	pos	8.46953	SM(d34:0)	SM(d34:0)+H	SM	C39 H81 O6 N2 P1	(d34:0)	(d34:0)				0.053315	0.494386	0.563392	-0.154459	0.898469	1.21165	1.34857	1.27309	1.29508	1.44261	1.32769	0.959373	0.972047	1.22335	0.843623	0.866966	1.77642	1.68997	1.69109
508	711.544	pos	7.77194	SM(d35:4)	SM(d35:4)+H	SM	C40 H75 O6 N2 P1	(d35:4)	(d35:4)				0.165429	1.64859e-05	0.000127605	-1.91857	0.264516	0.115091	0.435102	0.111338	0.108752	0.130551	0.121236	0.110107	0.108564	0.55328	0.292314	0.349555	0.517239	0.412737	0.485487
509	729.591	pos	8.29818	SM(d36:2)	SM(d36:2)+H	SM	C41 H81 O6 N2 P1	(d36:2)	(d36:2)				0.37933	0.0109093	0.0205109	-0.605131	0.657412	4.23768	6.446	4.33562	4.38018	3.75514	3.89961	4.51323	4.54228	7.61119	4.16453	4.45573	8.1798	7.25412	7.01063
510	830.592	neg	9.19953	PS(39:1)	PS(39:1)-H	PS	C45 H84 O10 N1 P1	(39:1)	(39:1)				1.63658	0.0641056	0.0952792	-0.276941	0.825339	251.884	305.189	134.081	270.611	290.56	280.926	283.954	251.173	285.479	282.903	294.134	332.669	317.571	318.378
511	718.538	pos	7.87035	PC(31:1)	PC(31:1)+H	PC	C39 H76 O8 N1 P1	(31:1)	(31:1)				0.29777	0.00387855	0.00831517	-1.18863	0.43872	0.966822	2.20373	0.970395	0.72275	0.746678	0.82696	1.02611	1.50804	2.14845	1.57409	1.51618	3.16726	3.10891	1.70751
512	720.59	pos	9.64024	PC(32:0e)	PC(32:0e)+H	PC	C40 H82 O7 N1 P1	(32:0e)	(32:0e)				0.206241	0.000812439	0.00215206	-0.579153	0.669357	1.13247	1.69187	1.33541	1.29508	1.06565	0.880068	1.10119	1.1174	2.08183	1.7848	1.3821	1.56986	1.5923	1.74034
513	802.515	pos	8.14788	PC(36:5p)+K	PC(36:5p)+K	PC	C44 H78 O7 N1 P1 K1	(36:5p)	(36:5p)				0.29442	5.05483e-06	5.50556e-05	-3.08753	0.117641	0.132021	1.12224	0.141557	0.184983	0.165435	0.171897	0.0675632	0.0606922	1.57849	0.874877	1.04173	1.29983	1.04238	0.896113
514	802.632	pos	10.554	PC(37:1)	PC(37:1)+H	PC	C45 H88 O8 N1 P1	(37:1)	(37:1)				0.273388	0.000100238	0.000409192	-2.00863	0.248509	0.30138	1.21275	0.303384	0.314949	0.270652	0.201476	0.36805	0.349766	1.13615	0.802221	0.796907	1.58363	1.51011	1.44748
515	808.585	pos	8.31112	PC(38:5)	PC(38:5)+H	PC	C46 H82 O8 N1 P1	(18:0/20:5)	(18:0)	(20:5)			1.75912	0.0010167	0.00260097	-2.10209	0.232921	12.3352	52.9585	9.70395	9.56876	15.876	11.6837	13.0975	14.0811	49.6309	26.5241	29.4986	78.9062	70.3091	62.8822
516	746.606	pos	9.71282	PC(34:1e)	PC(34:1e)+H	PC	C42 H84 O7 N1 P1	(34:1e)	(34:1e)				2.26835	0.00410211	0.00872834	1.4295	2.69354	115.53	42.8915	86.2672	87.4386	91.3411	76.6266	174.356	177.149	39.305	33.5889	29.086	48.0598	51.8151	55.494
517	782.569	pos	8.27712	PC(36:4)	PC(36:4)+H	PC	C44 H80 O8 N1 P1	(16:0/20:4)	(16:0)	(20:4)			2.80215	6.85499e-05	0.000326566	-2.00004	0.249994	31.3144	125.261	30.9814	31.4284	31.8244	28.9057	31.9513	32.7952	157.054	78.4568	90.6617	168.003	128.342	129.048
519	804.59	pos	8.72841	PC(39:6p)	PC(39:6p)+H	PC	C47 H82 O7 N1 P1	(16:0p/23:6)	(16:0p)	(23:6)			0.487737	3.57294e-05	0.000204757	-2.01095	0.24811	0.941706	3.79552	1.29089	1.31983	0.653681	1.14561	0.655832	0.584397	5.41277	3.37129	3.70279	2.64398	4.14521	3.49711
520	822.637	pos	10.3259	PC(40:5e)	PC(40:5e)+H	PC	C48 H88 O7 N1 P1	(40:5e)	(40:5e)				0.3213	2.15673e-06	3.0605e-05	1.31754	2.4924	1.96766	0.789463	2.16336	2.11173	1.60934	1.7222	2.11896	2.08036	0.656852	0.591826	0.668291	0.932283	1.04999	0.837537
521	560.504	pos	6.95982	Cer(d36:4)	Cer(d36:4)+H	Cer	C36 H65 O3 N1	(d36:4)	(d36:4)				0.176915	0.0168954	0.0302393	-1.7906	0.289052	0.204687	0.708132	0.148725	0.138508	0.219689	0.319977	0.204317	0.196904	1.47555	0.817486	0.706274	0.457678	0.551693	0.240113
522	818.606	pos	8.80994	PC(40:6p)	PC(40:6p)+H	PC	C48 H84 O7 N1 P1	(18:2p/22:4)	(18:2p)	(22:4)			0.530756	0.00281349	0.00625686	-1.05324	0.481883	3.63877	7.55114	3.78365	3.90999	3.59565	3.91479	3.30358	3.32495	8.5605	4.48678	4.46604	9.88737	9.0238	8.88232
523	860.541	pos	8.31135	PS(40:5)	PS(40:5)+Na	PS	C46 H80 O10 N1 P1 Na0	(18:0/22:5)	(18:0)	(22:5)			0.179967	0.000530824	0.00149232	-1.94195	0.260264	0.145444	0.558833	0.088385	0.105104	0.194642	0.145902	0.183726	0.154906	0.485745	0.340325	0.377165	0.811371	0.772411	0.565978
524	827.7	pos	11.5683	SM(d43:2)	SM(d43:2)+H	SM	C48 H95 O6 N2 P1	(d43:2)	(d43:2)				0.124536	0.0087663	0.0169085	-1.34856	0.392683	0.152278	0.387789	0.120041	0.170099	0.128854	0.179611	0.216871	0.0981938	0.381296	0.182749	0.189966	0.609857	0.484154	0.478713
525	734.569	pos	8.97747	PC(32:0)	PC(32:0)+H	PC	C40 H80 O8 N1 P1	(32:0)	(32:0)				1.03157	2.52168e-05	0.000176814	-1.59708	0.330546	6.28683	19.0196	7.11326	7.20131	5.78494	5.53836	6.32352	5.75961	24.3158	15.8649	13.5116	17.3511	20.0883	22.9857
526	712.528	pos	7.52676	PC(32:4e)	PC(32:4e)+H	PC	C40 H74 O7 N1 P1	(32:4e)	(32:4e)				0.171396	3.84209e-06	4.97801e-05	-2.19588	0.218259	0.094271	0.431922	0.109422	0.0835003	0.0963312	0.105902	0.091709	0.0787609	0.580813	0.345237	0.337482	0.456081	0.464104	0.407815
527	732.59	pos	9.26418	PC(33:0p)	PC(33:0p)+H	PC	C41 H82 O7 N1 P1	(33:0p)	(33:0p)				0.554738	0.0167527	0.0300742	1.2169	2.32447	8.4935	3.65395	6.00933	4.16571	7.13331	6.66879	14.2655	12.7184	3.21435	5.10651	3.70279	2.35479	4.09738	3.44785
528	808.562	pos	9.82859	PC(36:2p)+K	PC(36:2p)+K	PC	C44 H84 O7 N1 P1 K1	(18:2p/18:0)	(18:2p)	(18:0)			0.314506	8.67247e-09	1.2922e-06	2.36884	5.16527	1.35656	0.262631	1.3087	1.30333	1.30487	1.4946	1.40152	1.32635	0.416752	0.267807	0.222411	0.358728	0.0285847	0.281503
529	804.554	pos	7.31671	PC(38:7)	PC(38:7)+H	PC	C46 H78 O8 N1 P1	(38:7)	(38:7)				0.231329	0.000294166	0.000974016	-2.16394	0.223146	0.192405	0.862239	0.219872	0.177886	0.182553	0.242011	0.151512	0.180595	1.4521	0.720948	0.701807	0.800944	0.871724	0.625908
530	858.598	pos	9.15218	PC(40:5)	PC(40:5)+Na	PC	C48 H86 O8 N1 P1 Na0	(20:0/20:5)	(20:0)	(20:5)			0.203159	0.000704132	0.00191627	-2.32017	0.200244	0.133655	0.667462	0.091299	0.0822634	0.186113	0.151439	0.142524	0.148293	0.57956	0.338698	0.398927	0.998249	0.856651	0.832686
531	598.35	pos	2.40541	PC(23:5)	PC(23:5)+H	PC	C31 H52 O8 N1 P1	(23:5)	(23:5)				0.112924	0.0100119	0.0190642	-2.19817	0.217913	0.0562525	0.258142	0.109338	0.0866194	0.0382054	0.0326389	0.0340986	0.0366143	0.263104	0.1299	0.0758128	0.211157	0.401202	0.467675
532	718.575	pos	9.50671	PC(32:1e)	PC(32:1e)+H	PC	C40 H80 O7 N1 P1	(32:1e)	(32:1e)				0.449371	0.000320941	0.00104525	-0.985042	0.505211	2.6041	5.15449	3.39193	3.55529	2.35602	2.13948	2.11062	2.07128	6.97831	4.87101	4.30101	4.72336	4.78293	5.27029
533	754.538	pos	8.25312	PC(34:4)	PC(34:4)+H	PC	C42 H76 O8 N1 P1	(34:4)	(34:4)				0.0309021	0.856942	0.888239	-0.0439667	0.969984	7.82834	8.07058	5.9292	6.40117	7.11881	6.05426	10.9285	10.5381	7.89432	5.76341	5.08489	9.37786	10.6819	9.62114
534	766.538	pos	7.42835	PC(35:5)	PC(35:5)+H	PC	C43 H76 O8 N1 P1	(35:5)	(35:5)				0.260514	6.14723e-06	6.0507e-05	-3.17269	0.110898	0.0978068	0.88195	0.0773673	0.0650853	0.112579	0.120075	0.108317	0.103417	0.97723	0.470868	0.78964	1.02615	1.05995	0.967858
535	810.601	pos	9.13565	PC(38:4)	PC(38:4)+H	PC	C46 H84 O8 N1 P1	(18:0/20:4)	(18:0)	(20:4)			0.946645	5.55989e-05	0.000286358	-1.27069	0.414462	7.55498	18.2284	8.19049	7.655	7.68425	7.58679	7.09102	7.12229	22.9835	13.6339	14.3367	21.8954	19.61	16.9109
536	832.585	pos	7.79653	PC(40:7)	PC(40:7)+H	PC	C48 H82 O8 N1 P1	(40:7)	(40:7)				0.18688	0.000479506	0.00138731	-1.56402	0.338207	0.226376	0.669341	0.156871	0.1482	0.356768	0.244625	0.209296	0.242493	0.793481	0.390085	0.454817	0.875677	0.796666	0.705319
537	738.541	pos	9.25094	PE(35:1p)	PE(35:1p)+Na	PE	C40 H78 O7 N1 P1 Na0	(35:1p)	(35:1p)				0.565338	5.19422e-05	0.000273961	-1.87192	0.27321	1.44044	5.27226	1.70042	1.5673	1.14539	1.19871	1.46826	1.56254	5.94572	3.52002	3.50682	6.49978	6.21781	5.94344
538	796.55	neg	8.27653	PS(38:4e)	PS(38:4e)-H	PS	C44 H78 O9 N1 P1	(38:4e)	(38:4e)				1.19914	0.000280421	0.000938939	-2.03759	0.24357	5.78636	23.7565	8.26998	6.40616	5.21458	6.70324	3.61385	4.51032	34.2327	26.9012	30.6391	17.312	15.2125	18.2413
539	540.535	pos	8.53253	Cer(d34:0)	Cer(d34:0)+H	Cer	C34 H69 O3 N1	(d34:0)	(d34:0)				0.456916	7.97164e-05	0.000351933	-0.826366	0.563948	3.28937	5.83276	3.40974	3.18409	3.03746	3.17887	3.32861	3.59748	7.41133	5.39158	4.52793	5.61845	6.18593	5.86135
540	796.525	pos	8.39994	PC(34:2)+K	PC(34:2)+K	PC	C42 H80 O8 N1 P1 K1	(16:0/18:2)	(16:0)	(18:2)			0.0639182	0.551837	0.617063	-0.108023	0.927859	2.77257	2.98814	2.71533	2.79639	2.99396	3.08024	2.56945	2.48008	3.64737	1.90874	2.05252	3.86957	3.364	3.08665
541	736.528	pos	7.41718	PC(34:6e)	PC(34:6e)+H	PC	C42 H74 O7 N1 P1	(34:6e)	(34:6e)				0.228093	2.97239e-05	0.000196041	-3.25403	0.104819	0.0720263	0.68715	0.0744352	0.0954667	0.0819326	0.084308	0.0494052	0.0466103	1.05191	0.417107	0.596943	0.703536	0.716795	0.636605
542	774.637	pos	10.8195	PC(36:1e)	PC(36:1e)+H	PC	C44 H88 O7 N1 P1	(36:1e)	(36:1e)				0.900327	0.00336839	0.0073537	2.04387	4.12349	14.966	3.62944	10.4162	10.3112	11.2364	9.48349	23.2752	25.0734	3.09777	2.59044	2.18661	4.4204	4.68728	4.79415
543	810.577	pos	10.6143	PC(36:2e)+K	PC(36:2e)+K	PC	C44 H86 O7 N1 P1 K1	(36:2e)	(36:2e)				0.129765	0.000528709	0.00149232	2.02979	4.08345	0.284061	0.0695641	0.221375	0.197215	0.227299	0.225768	0.415469	0.417241	0.0849083	0.0680333	0.0323146	0.08314	0.0718607	0.0771275
544	814.632	pos	9.449	PC(38:2)	PC(38:2)+H	PC	C46 H88 O8 N1 P1	(38:2)	(38:2)				0.354266	2.80076e-06	3.70945e-05	-2.15172	0.225044	0.416764	1.85192	0.34468	0.319939	0.464937	0.480188	0.494245	0.396598	2.36496	1.45015	1.48524	2.07938	2.04072	1.69109
545	806.569	pos	7.83753	PC(38:6)	PC(38:6)+H	PC	C46 H80 O8 N1 P1	(16:0/22:6)	(16:0)	(22:6)			0.608081	1.63046e-05	0.000127605	-1.80811	0.285565	1.73125	6.06254	1.6292	1.45181	1.76883	2.07119	1.67682	1.78966	6.92835	6.22201	4.39384	6.56863	7.78024	4.48221
546	800.559	pos	9.90059	PC(39:8p)	PC(39:8p)+H	PC	C47 H78 O7 N1 P1	(39:8p)	(39:8p)				0.153409	0.0324281	0.0522356	-0.639902	0.641756	0.728219	1.13473	0.645773	0.761683	0.797423	0.758679	0.583693	0.822061	1.1349	0.699595	0.635621	1.55609	1.4746	1.30756
547	816.59	pos	8.52482	PC(40:7p)	PC(40:7p)+H	PC	C48 H82 O7 N1 P1	(40:7p)	(40:7p)				0.109519	0.194313	0.251216	-0.572418	0.672489	0.651145	0.968261	0.925882	1.50955	0.365036	0.572012	0.317774	0.21661	1.37394	0.82359	0.648977	1.0335	1.147	0.782555
548	482.324	pos	4.92624	PE(18:0e)	PE(18:0e)+H	PE	C23 H48 O7 N1 P1	(18:0e)	(18:0e)				0.0318842	0.387467	0.454588	-0.251153	0.840225	0.200441	0.238556	0.188606	0.194224	0.316068	0.161199	0.17044	0.172107	0.361469	0.289588	0.284313	0.179902	0.144323	0.17174
549	706.538	pos	8.14665	PC(30:0)	PC(30:0)+H	PC	C38 H76 O8 N1 P1	(30:0)	(30:0)				0.579765	1.44259e-05	0.000116187	-1.98155	0.253218	1.32561	5.23508	1.36211	1.76527	1.27588	1.00146	1.26804	1.28092	6.31212	3.84227	3.81625	6.62371	5.62792	5.18819
550	742.538	pos	8.68882	PC(33:3)	PC(33:3)+H	PC	C41 H76 O8 N1 P1	(33:3)	(33:3)				0.314397	0.0229844	0.0394775	0.581714	1.49663	5.05906	3.38031	4.08634	3.65427	4.94402	7.13159	4.69676	5.84137	4.24694	2.35494	2.33101	4.15876	3.89012	3.30009
551	762.601	pos	9.94712	PC(34:0)	PC(34:0)+H	PC	C42 H84 O8 N1 P1	(34:0)	(34:0)				0.669225	4.45355e-06	5.34159e-05	-1.56861	0.337133	2.63655	7.82052	2.9557	2.87063	2.41402	2.78435	2.26913	2.52551	8.77701	6.08567	6.08537	8.15226	8.51362	9.3092
552	748.621	pos	10.7193	PC(34:0e)	PC(34:0e)+H	PC	C42 H86 O7 N1 P1	(34:0e)	(34:0e)				0.00442376	0.925527	0.938119	0.0159282	1.0111	0.68269	0.675194	0.728763	0.717167	0.72493	0.567939	0.660123	0.697219	0.672464	0.507314	0.49418	0.825131	0.60185	0.950227
554	817.668	pos	16.9408	DG(49:6)	DG(49:6)+Na	DG	C52 H90 O5 Na0	(49:6)	(49:6)				0.278566	5.91924e-05	0.00029646	-1.63952	0.320962	0.44303	1.38032	0.461702	0.440467	0.340752	0.320057	0.49262	0.602585	1.73209	1.83438	1.37179	1.06032	1.1189	1.16444
555	780.53	pos	8.85135	PC(34:2p)+K	PC(34:2p)+K	PC	C42 H80 O7 N1 P1 K1	(34:2p)	(34:2p)				0.0840492	0.526798	0.591284	0.222933	1.1671	2.46815	2.11476	3.18717	3.0521	0.0249496	3.37612	2.66122	2.50734	2.66475	1.58649	1.54713	2.21709	2.40741	2.26573
556	794.51	pos	7.88147	PC(34:3)+K	PC(34:3)+K	PC	C42 H78 O8 N1 P1 K1	(34:3)	(34:3)				0.141625	0.000164871	0.000599167	-2.09272	0.234438	0.0748225	0.319157	0.0732525	0.0767986	0.0991127	0.0957382	0.0354987	0.0685346	0.396879	0.190491	0.233506	0.420473	0.404473	0.269123
557	778.538	pos	7.25076	PC(36:6)	PC(36:6)+H	PC	C44 H76 O8 N1 P1	(36:6)	(36:6)				0.262956	5.26539e-06	5.50556e-05	-2.74977	0.148675	0.139028	0.935115	0.129013	0.122759	0.152599	0.135162	0.144336	0.150296	1.18585	0.668974	0.680911	1.08914	1.08841	0.897408
558	830.546	pos	8.72941	PC(38:6e)+K	PC(38:6e)+K	PC	C46 H82 O7 N1 P1 K1	(38:6e)	(38:6e)				0.200767	0.00149302	0.0035033	-1.46698	0.361738	0.308275	0.852204	0.179236	0.346895	0.375396	0.477974	0.243055	0.227092	1.10393	0.474905	0.507395	0.960305	1.10231	0.964377
559	802.575	pos	8.97806	PC(39:7p)	PC(39:7p)+H	PC	C47 H80 O7 N1 P1	(39:7p)	(39:7p)				0.749626	3.64188e-07	8.03911e-06	-2.7096	0.152872	1.14417	7.48446	1.20187	1.39407	1.05115	1.50977	0.909319	0.798831	9.09345	7.13919	5.17772	7.82177	7.8759	7.79871
560	824.653	pos	10.5069	PC(40:3p)	PC(40:3p)+H	PC	C48 H90 O7 N1 P1	(40:3p)	(40:3p)				0.146736	0.00105113	0.00263224	1.26817	2.40856	0.479866	0.199233	0.47843	0.479017	0.26552	0.411714	0.627366	0.617149	0.204441	0.141821	0.111651	0.206469	0.303433	0.227585
561	811.669	pos	10.1481	SM(d42:3)	SM(d42:3)+H	SM	C47 H91 O6 N2 P1	(d42:3)	(d42:3)				0.0646504	0.363779	0.430183	-0.238268	0.847762	0.886483	1.04567	0.796171	0.857888	0.942409	1.01663	0.884292	0.821505	0.825673	0.558078	0.685358	1.44593	1.31872	1.44029
562	821.653	pos	10.7616	SM(d43:5)	SM(d43:5)+H	SM	C48 H89 O6 N2 P1	(d43:5)	(d43:5)				0.120629	0.0261287	0.0440354	-1.50593	0.352103	0.138455	0.393221	0.107391	0.253991	0.126799	0.138374	0.104456	0.0997166	0.233212	0.166903	0.205436	0.440488	0.567027	0.746261
563	828.576	neg	8.487	PS(39:2)	PS(39:2)-H	PS	C45 H82 O10 N1 P1	(39:2)	(39:2)				1.49672	0.150345	0.199567	-0.546277	0.684785	119.259	174.155	105.58	120.831	121.921	158.159	125.049	84.0127	225.126	214.919	236.742	112.557	222.664	32.9231
564	810.791	pos	17.6717	DG(48:0)	DG(48:0)+NH4	DG	C51 H100 O5 N0	(48:0)	(48:0)				0.138957	0.0310794	0.0503351	-1.23494	0.42486	0.256699	0.604196	0.244105	0.227739	0.170943	0.169328	0.358529	0.369549	0.385696	0.312836	0.300469	0.731286	0.773247	1.12164
565	860.807	pos	17.6153	DG(52:3)	DG(52:3)+NH4	DG	C55 H102 O5 N0	(52:3)	(52:3)				0.0089126	0.903509	0.923532	-0.0628557	0.957367	0.700182	0.731362	0.591303	0.573004	0.462816	0.819374	0.951031	0.803563	0.269494	0.192949	0.133942	1.29795	1.21939	1.27443
566	692.559	pos	8.70865	PC(30:0e)	PC(30:0e)+H	PC	C38 H78 O7 N1 P1	(30:0e)	(30:0e)				0.139264	0.00146327	0.00348843	-1.22287	0.428429	0.1999	0.466589	0.286191	0.254393	0.226331	0.177208	0.0942316	0.161047	0.515264	0.43667	0.395527	0.253589	0.602891	0.595597
567	782.546	pos	9.58147	PC(34:2e)+K	PC(34:2e)+K	PC	C42 H82 O7 N1 P1 K1	(34:2e)	(34:2e)				0.190466	0.0558359	0.0848933	0.668229	1.58912	1.87771	1.1816	1.53127	1.97149	1.25413	1.16078	2.57779	2.77079	1.11509	0.723402	0.715096	1.63872	1.49599	1.40132
568	840.59	pos	9.34294	PC(42:9p)	PC(42:9p)+H	PC	C50 H82 O7 N1 P1	(42:9p)	(42:9p)				0.0623607	0.155777	0.205405	-0.538543	0.688466	0.205981	0.299188	0.266597	0.38202	0.176803	0.1761	0.117786	0.116578	0.512791	0.249763	0.270252	0.28647	0.268329	0.207523
569	736.525	pos	9.48624	PE(35:2p)	PE(35:2p)+Na	PE	C40 H76 O7 N1 P1 Na0	(18:1p/17:1)	(18:1p)	(17:1)			0.0729339	0.0487389	0.0754503	-0.509993	0.702226	0.23219	0.330648	0.24356	0.19167	0.1775	0.236546	0.280888	0.262972	0.281167	0.189837	0.291272	0.481241	0.364548	0.375823
570	822.565	neg	8.415	PS(40:5e)	PS(40:5e)-H	PS	C46 H80 O9 N1 P1	(40:5e)	(40:5e)				2.59317	6.86965e-07	1.21347e-05	-3.18332	0.110084	9.39087	85.3064	10.9011	11.1331	10.3254	11.3608	5.41241	7.21237	103.462	95.7324	102.132	69.095	70.2052	71.2115
571	850.597	neg	9.01888	PS(42:5e)	PS(42:5e)-H	PS	C48 H84 O9 N1 P1	(42:5e)	(42:5e)				1.92847	2.37767e-08	2.36181e-06	-2.50963	0.1756	8.80111	50.1201	12.8261	7.61254	7.39358	14.4765	4.59544	5.90248	50.5887	43.7876	46.3287	51.8366	49.4495	58.7295
573	776.616	pos	10.2778	PC(35:0)	PC(35:0)+H	PC	C43 H86 O8 N1 P1	(35:0)	(35:0)				0.276103	1.90901e-06	2.85766e-05	-2.57293	0.168062	0.177844	1.0582	0.211648	0.201783	0.157187	0.174775	0.173457	0.148213	1.33278	0.884605	0.882348	0.826716	1.17985	1.24291
574	788.559	pos	7.74341	PC(38:7p)	PC(38:7p)+H	PC	C46 H78 O7 N1 P1	(38:7p)	(38:7p)				0.210928	1.57348e-05	0.000125039	-2.48658	0.178429	0.112537	0.630713	0.0508239	0.192456	0.124624	0.158248	0.0731067	0.0759662	0.919551	0.562007	0.534065	0.668722	0.610032	0.489901
575	512.504	pos	7.56876	Cer(d32:0)	Cer(d32:0)+H	Cer	C32 H65 O3 N1	(d32:0)	(d32:0)				0.440306	0.000162754	0.000595099	-0.801295	0.573834	3.24714	5.65867	3.26729	3.32432	3.16069	3.43682	3.18679	3.10692	7.34471	5.08172	4.45573	5.30173	6.18593	5.58223
576	538.519	pos	7.69306	Cer(d34:1)	Cer(d34:1)+H	Cer	C34 H67 O3 N1	(d34:1)	(d34:1)				0.166231	0.0294311	0.0484557	-0.878805	0.543818	0.573477	1.05454	0.355746	0.343927	0.621549	0.857308	0.628397	0.633937	1.74874	1.15669	0.988588	0.739598	1.16729	0.526328
577	603.535	pos	17.3202	DG(36:3p)	DG(36:3p)+H	DG	C39 H70 O4	(36:3p)	(36:3p)				0.448146	2.05112e-05	0.000150922	1.53927	2.90647	3.61378	1.24336	3.73024	3.46455	4.29158	4.46103	2.92817	2.80713	0.563853	1.37578	1.36147	1.36525	1.16913	1.62467
578	692.522	pos	7.67853	PC(29:0)	PC(29:0)+H	PC	C37 H74 O8 N1 P1	(29:0)	(29:0)				0.188247	1.3352e-05	0.000111395	-1.38108	0.383931	0.25729	0.670147	0.258156	0.230419	0.240319	0.251625	0.265675	0.297548	0.893303	0.659745	0.528539	0.710947	0.642497	0.585849
579	704.522	pos	7.53918	PC(30:1)	PC(30:1)+H	PC	C38 H74 O8 N1 P1	(30:1)	(30:1)				0.00568882	0.909964	0.924774	0.0262944	1.01839	0.445022	0.436985	0.419513	0.36324	0.407939	0.224423	0.633957	0.621061	0.50714	0.372353	0.347925	0.48291	0.446758	0.464822
580	728.522	pos	7.21765	PC(32:3)	PC(32:3)+H	PC	C40 H74 O8 N1 P1	(32:3)	(32:3)				0.0627112	0.0151858	0.0276781	-0.609856	0.655262	0.119286	0.182043	0.173421	0.103774	0.107704	0.0821249	0.120583	0.128109	0.24861	0.143764	0.145619	0.177615	0.217722	0.158929
581	822.541	pos	8.49176	PC(36:3)+K	PC(36:3)+K	PC	C44 H82 O8 N1 P1 K1	(18:1/18:2)	(18:1)	(18:2)			0.0290389	0.501989	0.56878	-0.224654	0.8558	0.214754	0.250939	0.221774	0.157857	0.266057	0.306538	0.119471	0.216825	0.371146	0.0703104	0.276436	0.332105	0.260725	0.19491
582	766.575	pos	8.69524	PC(36:4p)	PC(36:4p)+H	PC	C44 H80 O7 N1 P1	(14:0p/22:4)	(14:0p)	(22:4)			3.67815	0.000249319	0.000853991	-1.38037	0.38412	105.123	273.673	134.431	126.209	89.1664	122.906	78.0847	79.9441	413.036	220.621	236.195	264.398	259.873	247.917
583	798.601	pos	8.95876	PC(37:3)	PC(37:3)+H	PC	C45 H84 O8 N1 P1	(37:3)	(37:3)				0.586248	9.14734e-05	0.000381755	-2.54415	0.171449	0.86269	5.03175	0.843053	0.741422	0.739428	0.773853	0.788376	1.29001	5.21291	3.5572	3.54808	5.83878	7.74835	4.28519
584	838.632	pos	9.80029	PC(40:4)	PC(40:4)+H	PC	C48 H88 O8 N1 P1	(40:4)	(40:4)				0.0120237	0.821678	0.860667	0.047457	1.03344	0.463299	0.448307	0.463472	0.427189	0.413522	0.393823	0.560523	0.521267	0.401086	0.290633	0.304299	0.473781	0.566802	0.653242
585	828.554	pos	8.07076	PC(40:9)	PC(40:9)+H	PC	C48 H78 O8 N1 P1	(40:9)	(40:9)				0.22715	9.28106e-06	8.51002e-05	-2.96715	0.127879	0.0870494	0.680718	0.100361	0.115306	0.0697207	0.0769892	0.0533363	0.106583	0.935454	0.478033	0.635355	0.785183	0.744476	0.505806
587	599.501	pos	14.2074	DG(34:2p)	DG(34:2p)+Na	DG	C37 H68 O4 Na0	(34:2p)	(34:2p)				0.152285	0.0308851	0.0503351	0.848954	1.80119	0.901685	0.500604	0.608215	0.64452	1.06565	1.50218	0.84258	0.746961	0.798026	0.697037	0.44418	0.359594	0.305077	0.399708
588	522.319	pos	2.06235	PC(17:1)	PC(17:1)+H	PC	C25 H48 O8 N1 P1	(17:1)	(17:1)				0.0354921	0.198556	0.255429	0.626964	1.54431	0.0945002	0.0611925	0.173478	0.108963	0.0457648	0.0386432	0.0889585	0.111194	0.0609558	0.0385195	0.0185982	0.0510007	0.100544	0.0975365
589	752.522	pos	7.11559	PC(34:5)	PC(34:5)+H	PC	C42 H74 O8 N1 P1	(34:5)	(34:5)				0.100353	3.50119e-05	0.000203811	-3.03183	0.122273	0.0166433	0.136116	0.0201237	0.019592	0.0184204	0.00712673	0.0176004	0.0169964	0.194998	0.0933824	0.0930361	0.15231	0.164205	0.118764
590	826.572	pos	10.0239	PC(36:1)+K	PC(36:1)+K	PC	C44 H86 O8 N1 P1 K1	(18:0/18:1)	(18:0)	(18:1)			0.0916645	0.00673577	0.0134265	0.922941	1.89598	0.262125	0.138253	0.267478	0.254414	0.211132	0.301683	0.337988	0.200055	0.0651844	0.123396	0.0848717	0.26047	0.182136	0.113461
591	776.559	pos	10.3062	PC(37:6p)	PC(37:6p)+H	PC	C45 H78 O7 N1 P1	(37:6p)	(37:6p)				0.0947635	0.00488368	0.0100368	0.542163	1.45615	0.420751	0.288947	0.377229	0.508177	0.393121	0.456552	0.35863	0.430797	0.251132	0.208942	0.220401	0.359713	0.363354	0.330139
592	802.538	pos	7.77806	PC(38:8)	PC(38:8)+H	PC	C46 H76 O8 N1 P1	(38:8)	(38:8)				0.551737	4.0846e-05	0.000227516	-3.69233	0.0773568	0.302412	3.90931	0.241616	0.25507	0.324385	0.337365	0.350551	0.305482	4.87982	1.9955	2.8364	5.37058	4.4003	3.97324
593	818.569	pos	8.66882	PC(39:7)	PC(39:7)+H	PC	C47 H80 O8 N1 P1	(39:7)	(39:7)				0.373446	8.38481e-06	7.9323e-05	-3.63241	0.080637	0.141691	1.75714	0.0903294	0.102979	0.177054	0.202545	0.139042	0.138194	2.38162	0.924977	1.68121	1.91413	1.78563	1.85527
594	924.742	pos	16.071	PE(49:3)	PE(49:3)+H	PE	C54 H102 O8 N1 P1	(49:3)	(49:3)				0.0236838	0.562357	0.625307	-0.0962763	0.935444	0.488656	0.522378	0.456547	0.489449	0.407775	0.463368	0.560825	0.553972	0.767587	0.449018	0.440135	0.484353	0.530342	0.462836
596	558.488	pos	6.49106	Cer(d36:5)	Cer(d36:5)+H	Cer	C36 H63 O3 N1	(d36:5)	(d36:5)				0.119032	0.00381708	0.00824267	-3.34693	0.0982818	0.0218387	0.222205	0.0085196	0.0105854	0.0251382	0.0478483	0.0198378	0.019103	0.455342	0.254358	0.225636	0.143866	0.178148	0.0758811
597	586.519	pos	7.00465	Cer(d38:5)	Cer(d38:5)+H	Cer	C38 H67 O3 N1	(d38:5)	(d38:5)				0.106445	0.00148405	0.0035033	-2.3385	0.197716	0.0373359	0.188836	0.0218351	0.0207427	0.0481497	0.066937	0.0378879	0.0284631	0.315818	0.176321	0.137877	0.181558	0.246119	0.0753211
598	629.548	pos	8.44876	DG(36:1p)	DG(36:1p)+Na	DG	C39 H74 O4 Na0	(36:1p)	(36:1p)				0.019461	0.575394	0.63709	0.161756	1.11865	0.203736	0.182127	0.224639	0.195174	0.194467	0.204074	0.192132	0.211928	0.271849	0.130767	0.0259208	0.207164	0.206555	0.250504
599	834.791	pos	17.5915	DG(50:2)	DG(50:2)+NH4	DG	C53 H100 O5 N0	(50:2)	(50:2)				0.147792	0.0385546	0.0607899	-1.32855	0.398168	0.264381	0.663993	0.232553	0.231447	0.160173	0.230776	0.392287	0.339049	0.600508	0.228864	0.166757	1.03546	0.842796	1.10957
600	804.53	pos	8.69259	PC(36:4p)+K	PC(36:4p)+K	PC	C44 H80 O7 N1 P1 K1	(14:0p/22:4)	(14:0p)	(22:4)			0.33112	0.00102317	0.00260217	-1.34329	0.394121	0.939263	2.38319	1.26418	1.1796	0.898913	1.10008	0.681946	0.510854	3.83058	2.08226	2.25881	2.05184	2.0726	2.00304
601	480.308	pos	3.07088	PE(18:0p)	PE(18:0p)+H	PE	C23 H46 O7 N1 P1	(18:0p)	(18:0p)				0.00828275	0.688861	0.74512	-0.141664	0.906473	0.0642435	0.0708719	0.0495402	0.0471971	0.0571285	0.0503664	0.0863472	0.0948815	0.0408137	0.0418619	0.0427212	0.0880164	0.0938222	0.117996
602	852.838	pos	17.9149	TG(51:0e)	TG(51:0e)+NH4	TG	C54 H106 O5 N0	(51:0e)	(51:0e)				0.128751	0.000152819	0.000562222	-1.12226	0.459373	0.175211	0.381413	0.148046	0.19913	0.13202	0.120627	0.229164	0.222276	0.450595	0.333777	0.313989	0.392439	0.317783	0.479894
603	834.529	neg	9.35888	PS(40:6)	PS(40:6)-H	PS	C46 H76 O10 N1 P1	(40:6)	(40:6)				0.350411	0.459201	0.52937	-0.118131	0.921381	69.5979	75.5365	63.3033	58.681	70.6461	72.4434	83.0021	69.5114	89.5781	94.2521	88.9127	60.9141	59.0832	60.479
604	588.535	pos	7.74912	Cer(d38:4)	Cer(d38:4)+H	Cer	C38 H69 O3 N1	(d38:4)	(d38:4)				0.0827938	0.0203496	0.0352713	-1.77864	0.291458	0.0464488	0.159367	0.0354779	0.0313318	0.0496954	0.0771756	0.0450402	0.0399719	0.334201	0.181475	0.170252	0.0888359	0.132698	0.0487397
605	832.775	pos	17.3982	DG(50:3)	DG(50:3)+NH4	DG	C53 H98 O5 N0	(50:3)	(50:3)				0.0512332	0.30374	0.367945	-0.593863	0.662566	0.179082	0.270285	0.178119	0.0994498	0.119151	0.181408	0.235489	0.260875	0.150294	0.130192	0.0352116	0.443437	0.32789	0.534688
606	848.807	pos	17.6631	DG(51:2)	DG(51:2)+NH4	DG	C54 H102 O5 N0	(51:2)	(51:2)				0.103664	0.112262	0.154523	-1.04602	0.484303	0.235975	0.487247	0.213628	0.131963	0.268857	0.27447	0.3334	0.193534	0.259728	0.167665	0.131228	0.719178	0.681634	0.964048
607	738.507	pos	7.944	PC(33:5)	PC(33:5)+H	PC	C41 H72 O8 N1 P1	(33:5)	(33:5)				0.17615	5.64017e-06	5.79576e-05	-3.24714	0.105321	0.0420665	0.399414	0.032685	0.0339603	0.0467201	0.0433637	0.0458601	0.0498097	0.530927	0.269289	0.302416	0.462501	0.449464	0.381885
608	760.621	pos	10.0644	PC(35:0p)	PC(35:0p)+H	PC	C43 H86 O7 N1 P1	(35:0p)	(35:0p)				0.418393	0.133246	0.17967	0.733471	1.66263	10.0737	6.05889	6.11616	6.09596	7.01007	6.32739	17.2687	17.624	4.39683	4.0034	4.91986	6.77519	8.13099	8.12708
610	748.528	pos	8.44859	PC(35:6p)	PC(35:6p)+H	PC	C43 H74 O7 N1 P1	(35:6p)	(35:6p)				0.319132	0.000258925	0.000876815	-1.53591	0.344861	0.66379	1.9248	1.11284	0.555673	0.574228	0.663656	0.393916	0.682428	2.43158	1.38818	1.26864	2.46496	2.00883	1.98662
611	774.543	pos	8.26718	PC(37:7p)	PC(37:7p)+H	PC	C45 H76 O7 N1 P1	(37:7p)	(37:7p)				0.281162	0.00608886	0.01226	-2.5832	0.16687	0.234134	1.40309	0.239347	0.295982	0.290601	0.266274	0.140944	0.171654	2.98119	0.811104	1.37179	0.682588	1.35168	1.22019
612	812.653	pos	14.5971	PC(39:2p)	PC(39:2p)+H	PC	C47 H90 O7 N1 P1	(39:2p)	(39:2p)				0.0742354	0.0188372	0.0331179	0.366741	1.28944	0.404856	0.313979	0.365902	0.374656	0.365523	0.484366	0.434177	0.404513	0.398429	0.272618	0.24507	0.372148	0.336379	0.259232
613	814.575	pos	8.72212	PC(40:8p)	PC(40:8p)+H	PC	C48 H80 O7 N1 P1	(40:8p)	(40:8p)				0.901916	9.08851e-05	0.000381755	-1.56941	0.336946	5.02688	14.9189	5.34163	5.52678	4.90052	6.62327	3.96263	3.80643	17.4874	10.0891	10.2832	17.3511	18.0157	16.287
614	856.585	pos	7.66471	PC(42:9)	PC(42:9)+H	PC	C50 H82 O8 N1 P1	(42:9)	(42:9)				0.121037	3.20427e-05	0.000199903	-2.66245	0.157951	0.0325114	0.205832	0.0217116	0.0246236	0.0356583	0.0373919	0.0450417	0.0306416	0.25971	0.118753	0.152763	0.267116	0.221214	0.215438
615	935.562	pos	8.15341	PI(40:5)	PI(40:5)+Na	PI	C49 H85 O13 N0 P1 Na0	(18:0/22:5)	(18:0)	(22:5)			0.184712	0.0006197	0.00171787	-2.90396	0.133605	0.067615	0.506083	0.0769732	0.0767975	0.073931	0.0623379	0.0519802	0.0636701	0.425696	0.252855	0.287222	0.76163	0.730317	0.578776
616	807.637	pos	10.2336	SM(d42:5)	SM(d42:5)+H	SM	C47 H87 O6 N2 P1	(d42:5)	(d42:5)				0.0239712	0.286584	0.350009	-0.203756	0.868287	0.116664	0.134361	0.090895	0.115739	0.125291	0.153892	0.0975887	0.116579	0.150651	0.0978152	0.0951363	0.171232	0.154907	0.136426
618	484.472	pos	6.81771	Cer(d30:0)	Cer(d30:0)+H	Cer	C30 H61 O3 N1	(d30:0)	(d30:0)				0.143929	0.000125954	0.000484312	-0.842177	0.557801	0.320845	0.575195	0.333975	0.313764	0.319199	0.314886	0.313913	0.32933	0.737597	0.518948	0.442549	0.570774	0.641946	0.539356
619	536.504	pos	7.05759	Cer(d34:2)	Cer(d34:2)+H	Cer	C34 H65 O3 N1	(d34:2)	(d34:2)				0.0826655	0.230354	0.290256	-0.504523	0.704894	0.468174	0.664177	0.348644	0.324151	0.535316	0.78144	0.396358	0.423135	1.21672	0.803988	0.678482	0.43279	0.613638	0.239439
620	603.498	pos	10.6919	DG(35:4)	DG(35:4)+H	DG	C38 H66 O5	(35:4)	(35:4)				0.145933	0.0330451	0.0529431	-0.503119	0.70558	0.948805	1.34472	0.970395	0.99812	0.877165	0.842134	1.05114	0.953878	1.27985	0.898889	1.28927	1.00675	1.72186	1.87169
621	605.55	pos	8.81488	DG(36:2p)	DG(36:2p)+H	DG	C39 H72 O4	(36:2p)	(36:2p)				0.136271	0.151372	0.200484	0.374639	1.29652	2.00422	1.54585	1.26418	1.1466	2.78373	2.45053	2.12731	2.25297	1.618	1.12652	1.21707	1.80396	1.78563	1.72393
622	737.548	pos	13.7319	DG(42:5)+K	DG(42:5)+K	DG	C45 H78 O5 K1	(42:5)	(42:5)				0.340271	0.00762567	0.0149997	-1.13743	0.454568	1.47437	3.24345	1.53127	1.44356	1.29762	1.41114	1.51831	1.6443	3.14773	5.73862	1.99064	2.54758	2.94948	3.08665
625	852.838	pos	17.9141	DG(51:0)	DG(51:0)+NH4	DG	C54 H106 O5 N0	(51:0)	(51:0)				0.128783	0.000170385	0.000615451	-1.14431	0.452405	0.171796	0.379738	0.17162	0.161019	0.151118	0.119803	0.225478	0.201736	0.41985	0.333939	0.306644	0.388098	0.315473	0.514427
626	862.822	pos	17.787	DG(52:2)	DG(52:2)+NH4	DG	C55 H104 O5 N0	(52:2)	(52:2)				0.0835962	0.321823	0.388176	-0.541874	0.686878	0.558725	0.813427	0.609881	0.483915	0.409162	0.525932	0.659018	0.664445	0.388998	0.278597	0.228118	1.20406	1.15434	1.62645
628	859.715	pos	17.4105	DG(52:6)	DG(52:6)+Na	DG	C55 H96 O5 Na0	(52:6)	(52:6)				0.202185	0.000311504	0.00102009	-2.74966	0.148686	0.0907787	0.610539	0.0564019	0.109525	0.110008	0.0719242	0.113195	0.0836179	0.877131	0.895633	0.621176	0.348739	0.384893	0.535663
629	871.715	pos	17.2622	DG(53:7)	DG(53:7)+Na	DG	C56 H96 O5 Na0	(53:7)	(53:7)				0.35772	2.0493e-05	0.000150922	-1.5991	0.330082	0.746666	2.26206	0.884656	0.899133	0.426809	0.551357	0.646063	1.07198	2.88126	2.231	1.61933	2.07938	2.20015	2.56126
630	869.796	pos	17.8491	DG(54:4)	DG(54:4)+H	DG	C57 H104 O5	(54:4)	(54:4)				0.0250331	0.593237	0.65114	0.23656	1.17818	0.24536	0.208254	0.265422	0.24568	0.161718	0.134561	0.314164	0.350616	0.100027	0.0877982	0.104668	0.303145	0.212769	0.441113
631	627.535	pos	8.14394	MG(38:6)	MG(38:6)+H	MG	C41 H70 O4	(38:6)	(38:6)				0.358724	9.09297e-05	0.000381755	-1.29336	0.408001	1.0671	2.61542	1.14845	1.1466	1.08739	1.25941	0.926004	0.834715	3.53079	2.10705	2.13504	3.0571	2.6625	2.20006
633	688.528	pos	7.88518	PC(30:2e)	PC(30:2e)+H	PC	C38 H74 O7 N1 P1	(30:2e)	(30:2e)				0.00119925	0.953339	0.961405	0.016719	1.01166	0.145561	0.143884	0.150073	0.112142	0.103558	0.0898557	0.17162	0.246118	0.168211	0.115568	0.0983591	0.184419	0.121022	0.175725
634	714.507	pos	7.90653	PC(31:3)	PC(31:3)+H	PC	C39 H72 O8 N1 P1	(31:3)	(31:3)				0.0262038	0.048361	0.0750602	0.309647	1.2394	0.0658585	0.0531372	0.0531878	0.0517716	0.076599	0.0655338	0.0804785	0.0675801	0.0459212	0.0495816	0.0666461	0.0544021	0.0485951	0.053677
636	846.541	pos	8.31729	PC(38:5)+K	PC(38:5)+K	PC	C46 H82 O8 N1 P1 K1	(18:0/20:5)	(18:0)	(20:5)			0.175869	0.00289456	0.00641323	-2.91791	0.132319	0.0647993	0.48972	0.0319724	0.0170052	0.101909	0.0423221	0.0943527	0.101234	0.388747	0.228903	0.252233	0.893796	0.708143	0.466497
638	854.569	pos	7.442	PC(42:10)	PC(42:10)+H	PC	C50 H80 O8 N1 P1	(42:10)	(42:10)				0.0736809	5.62146e-05	0.000286358	-3.18482	0.10997	0.00801777	0.0729088	0.00665817	0.0144174	0.00463538	0.00823855	0.0091764	0.00498067	0.11652	0.0739896	0.0696554	0.0685361	0.0633585	0.0453934
639	842.606	pos	9.63229	PC(42:8p)	PC(42:8p)+H	PC	C50 H84 O7 N1 P1	(42:8p)	(42:8p)				0.0751364	0.334042	0.399777	-0.259694	0.835265	0.971565	1.16318	1.08613	0.746021	0.855417	1.37321	0.778395	0.990217	1.73209	0.690472	0.785673	1.41838	1.31348	1.039
640	506.288	pos	2.46665	PE(19:2)	PE(19:2)+H	PE	C24 H44 O8 N1 P1	(19:2)	(19:2)				0.0403527	0.0679093	0.100183	0.969865	1.95866	0.0653578	0.0333687	0.117455	0.0810205	0.0367868	0.0274027	0.0616739	0.0678083	0.0276075	0.0187816	0.00810348	0.0335321	0.046681	0.0655063
642	772.525	pos	9.25659	PE(38:6e)	PE(38:6e)+Na	PE	C43 H76 O7 N1 P1 Na0	(38:6e)	(38:6e)				0.259688	6.90391e-05	0.000326566	-1.22483	0.427848	0.608223	1.42159	0.660724	0.630927	0.626988	0.675215	0.479234	0.57625	1.84867	1.14035	1.04173	1.47347	1.61025	1.41504
644	938.697	pos	17.0331	PE(47:1)+K	PE(47:1)+K	PE	C52 H102 O8 N1 P1 K1	(47:1)	(47:1)				0.0821053	0.0171756	0.0306487	0.424141	1.34177	0.425155	0.31686	0.468306	0.509398	0.404686	0.409979	0.415737	0.342822	0.18296	0.284475	0.342979	0.346836	0.380125	0.363785
646	733.622	pos	9.38535	SM(d36:0)	SM(d36:0)+H	SM	C41 H85 O6 N2 P1	(d36:0)	(d36:0)				0.0187976	0.726338	0.778593	-0.0799458	0.946093	0.608418	0.643085	0.577201	0.69901	0.585629	0.612298	0.6392	0.537172	0.607056	0.366381	0.379245	0.887888	0.805811	0.812129
647	826.692	pos	16.5561	TG(49:6)	TG(49:6)+NH4	TG	C52 H88 O6 N0	(49:6)	(49:6)				0.716193	6.68885e-08	3.32213e-06	1.21549	2.3222	10.0489	4.32732	9.79298	10.5586	11.4539	9.63523	9.67716	9.1754	3.3809	4.77186	5.02301	4.13121	4.25681	4.40011
648	869.793	pos	17.8492	TG(52:1e)	TG(52:1e)+Na	TG	C55 H106 O5 Na0	(18:0e/16:0/18:1)	(18:0e)	(16:0)	(18:1)		0.024726	0.598254	0.65544	0.233876	1.17599	0.243289	0.20688	0.265422	0.233256	0.161718	0.134561	0.314164	0.350616	0.100027	0.0877982	0.104668	0.294907	0.212769	0.441113
649	866.723	pos	16.8606	TG(52:7)	TG(52:7)+NH4	TG	C55 H92 O6 N0	(52:7)	(52:7)				0.293134	7.96148e-05	0.000351933	1.13791	2.20062	1.91901	0.872029	1.82506	2.12822	2.31977	2.185	1.59339	1.46261	0.540231	0.728117	1.08299	0.95875	0.893556	1.02853
650	802.56	neg	8.41171	PS(37:1)	PS(37:1)-H	PS	C43 H80 O10 N1 P1	(37:1)	(37:1)				0.657542	0.638192	0.695361	0.0566143	1.04002	900.098	865.46	1036.37	1019.51	985.626	973.285	731.729	654.062	889.967	777.435	828.084	950.484	901.609	845.183
651	812.545	neg	10.2548	PS(38:3)	PS(38:3)-H	PS	C44 H78 O10 N1 P1	(38:3)	(38:3)				0.0244106	0.90579	0.923532	-0.0170041	0.988283	22.6782	22.9471	19.3901	18.2992	26.9249	23.7775	24.6254	23.0522	21.1938	29.9464	26.2068	18.7136	19.346	22.2759
652	860.545	neg	9.36653	PS(42:7)	PS(42:7)-H	PS	C48 H78 O10 N1 P1	(42:7)	(42:7)				0.677058	0.000112666	0.000445803	-0.901416	0.535361	6.54855	12.232	4.06465	5.79232	8.42272	6.06037	9.80478	5.14645	11.6089	13.4753	12.5072	12.3593	12.0828	11.3587
653	726.544	neg	10.0705	dMePE(34:2p)	dMePE(34:2p)-H	dMePE	C41 H76 O7 N1 P1	(34:2p)	(34:2p)				7.2759	1.7878e-07	4.84331e-06	1.82228	3.5364	816.632	230.921	867.961	849.594	831.8	757.614	955.616	637.205	205.009	253.297	229.568	179.258	256.429	261.968
654	300.29	pos	1.86341	So(d18:1)	So(d18:1)+H	So	C18 H37 O2 N1	(d18:1)	(d18:1)				0.512528	0.000695737	0.00190211	-0.743195	0.597415	5.10203	8.54018	5.08345	5.13083	4.6323	5.00728	5.48928	5.26904	11.1253	7.31272	6.50825	8.22112	10.0123	8.0614
655	272.258	pos	1.30965	So(d16:1)	So(d16:1)+H	So	C16 H33 O2 N1	(d16:1)	(d16:1)				0.885896	0.000928925	0.00243894	-0.72651	0.604364	15.8718	26.262	15.5797	15.7555	14.4261	16.084	16.8516	16.5339	34.6417	22.0621	19.7001	25.7512	30.1325	25.2842
656	812.653	pos	14.5982	PE(42:2p)	PE(42:2p)+H	PE	C47 H90 O7 N1 P1	(42:2p)	(42:2p)				0.0701519	0.0264215	0.0442338	0.331881	1.25865	0.408519	0.324568	0.365907	0.381169	0.380744	0.484534	0.43424	0.404519	0.418109	0.26264	0.246422	0.368619	0.345974	0.305643
657	840.684	pos	14.597	PE(44:2p)	PE(44:2p)+H	PE	C49 H94 O7 N1 P1	(44:2p)	(44:2p)				0.04968	0.0534136	0.0818368	1.04811	2.06782	0.093286	0.0451132	0.144117	0.0548702	0.0553671	0.066491	0.066903	0.171967	0.0602677	0.0404634	0.0388915	0.02663	0.0708199	0.0336064
