# Supplementary material for: Effect of Lipids in Yak Muscle under Different Feeding Systems on Meat Quality Based on Untargeted Lipidomics
Source: Animals (Basel). 2022 Oct 18;12(20):2814. doi: 10.3390/ani12202814 (PMC9597711; doi:10.3390/ani12202814)
Supplement: Supplementary file 1 [file animals-12-02814-s001.zip › Table S3 SDL.xlsx]

## Sheet: HF_G
ID	m/z	Ion mode	Retention time	Lipid	LipidGroup	Class	Formula	FattyAcid	FA1	FA2	FA3	FA4	VIP	P-value	adj.P-value	log2(FC)	FC	average(SF)	average(GF)	SF6	SF5	SF4	SF3	SF2	SF1	GF6	GF5	GF4	GF3	GF2	GF1
95	888.801	pos	17.1969	TG(18:1/17:1/18:1)	TG(53:3)+NH4	TG	C56 H102 O6 N0	(18:1/17:1/18:1)	(18:1)	(17:1)	(18:1)		1.4194	0.000245254	0.000844922	1.49145	2.81172	39.3041	13.9787	41.5757	40.6672	47.1929	52.5006	26.3619	27.5262	7.04493	13.262	18.153	13.9084	14.4285	17.0751
94	874.786	pos	17.0538	TG(16:1/18:1/18:1)	TG(52:3)+NH4	TG	C55 H100 O6 N0	(16:1/18:1/18:1)	(16:1)	(18:1)	(18:1)		4.13966	1.67791e-06	2.63167e-05	1.82244	3.5368	273.186	77.2409	278.655	268.915	327.668	313.335	225.244	225.297	39.6381	87.7526	105.205	70.3684	74.6138	85.8679
91	810.755	pos	17.1216	TG(15:0/16:0/16:0)	TG(47:0)+NH4	TG	C50 H96 O6 N0	(15:0/16:0/16:0)	(15:0)	(16:0)	(16:0)		1.13304	0.00414604	0.00876255	-0.975603	0.508527	19.1913	37.739	18.7847	19.9624	20.588	16.5392	20.1051	19.1684	29.9784	53.0482	51.8803	26.1644	26.9439	38.4189
86	778.576	neg	10.5829	PE(18:0p/22:4)	PE(40:4p)-H	PE	C45 H80 O7 N1 P1	(18:0p/22:4)	(18:0p)	(22:4)			1.50374	3.26646e-05	0.000199903	1.62589	3.08633	39.8836	12.9226	41.9164	41.4618	32.7888	28.1337	42.1644	52.8365	8.95649	9.38975	11.7366	14.1269	15.1399	18.1862
85	746.513	neg	8.44906	PE(18:1p/20:5)	PE(38:6p)-H	PE	C43 H72 O7 N1 P1	(18:1p/20:5)	(18:1p)	(20:5)			1.64386	2.77753e-08	2.36487e-06	-1.47803	0.358978	16.6346	46.3389	19.4244	17.6242	17.1549	19.2813	12.0173	14.3058	47.3543	41.1091	46.6996	52.3398	46.392	44.1383
84	900.801	pos	17.0759	TG(18:1/18:1/18:2)	TG(54:4)+NH4	TG	C57 H102 O6 N0	(18:1/18:1/18:2)	(18:1)	(18:1)	(18:2)		1.78552	0.000973077	0.00253255	1.40803	2.65374	67.9288	25.5974	71.6668	67.2288	86.9916	88.0068	47.8018	45.877	20.6518	2.08226	39.297	27.266	29.9731	34.3143
81	911.566	neg	8.15253	PI(18:0/22:5)	PI(40:5)-H	PI	C49 H83 O13 N0 P1	(18:0/22:5)	(18:0)	(22:5)			2.88422	6.50162e-05	0.000322914	-2.94546	0.129816	14.8926	114.721	18.2622	15.5663	18.1784	15.8264	11.3491	10.1731	83.9201	86.6029	81.5386	161.749	157.873	116.643
78	885.55	neg	8.14394	PI(18:0/20:4)	PI(38:4)-H	PI	C47 H81 O13 N0 P1	(18:0/20:4)	(18:0)	(20:4)			4.18468	4.32017e-07	9.19579e-06	-1.20101	0.43497	150.375	345.713	171.649	173.695	154.966	158.712	109.213	134.015	364.992	368.432	373.048	343.508	341.297	283.002
74	776.56	neg	9.90288	PE(18:0p/22:5)	PE(40:5p)-H	PE	C45 H78 O7 N1 P1	(18:0p/22:5)	(18:0p)	(22:5)			2.13877	0.0122066	0.0227348	-0.592064	0.663393	141.384	213.123	148.331	146.634	162.372	167.007	124.503	99.4579	165.731	166.672	166.027	268.47	253.691	258.144
73	748.529	neg	8.98112	PE(16:0p/22:5)	PE(38:5p)-H	PE	C43 H74 O7 N1 P1	(16:0p/22:5)	(16:0p)	(22:5)			2.91374	0.00149014	0.0035033	-0.689581	0.620034	183.949	296.676	185.899	174.324	193.137	180.832	143.615	225.888	253.866	233.559	246.99	356.848	332.172	356.621
70	720.497	neg	8.37176	PE(16:0p/20:5)	PE(36:5p)-H	PE	C41 H70 O7 N1 P1	(16:0p/20:5)	(16:0p)	(20:5)			4.1615	2.99755e-09	5.95513e-07	-2.12236	0.229671	56.5555	246.246	58.2247	55.8585	52.4518	56.4063	35.7769	80.6148	245.244	212.726	238.792	265.969	252.779	261.968
69	738.508	neg	8.47135	PE(16:0/20:4)	PE(36:4)-H	PE	C41 H72 O8 N1 P1	(16:0/20:4)	(16:0)	(20:4)			1.58453	1.48872e-07	4.84331e-06	-1.62652	0.323869	13.4148	41.4203	11.6369	12.0758	13.8265	13.7652	11.1649	18.0194	44.382	48.2451	43.6683	37.2864	36.6206	38.3194
68	740.524	neg	8.69341	PE(18:1/18:2)	PE(36:3)-H	PE	C41 H74 O8 N1 P1	(18:1/18:2)	(18:1)	(18:2)			1.15352	0.0163843	0.0295017	0.688194	1.61127	55.3645	34.3609	37.06	63.5622	46.7168	80.7384	64.9819	39.1277	40.5639	38.9989	34.2041	34.3016	30.0702	28.0266
67	742.539	neg	9.48612	PE(18:1/18:1)	PE(36:2)-H	PE	C41 H76 O8 N1 P1	(18:1/18:1)	(18:1)	(18:1)			2.55949	0.0296142	0.0486227	0.879128	1.83926	243.824	132.566	246.138	242.921	316.198	332.908	222.795	101.987	177.227	196.278	189.598	47.4221	46.2398	138.633
653	726.544	neg	10.0705	dMePE(34:2p)	dMePE(34:2p)-H	dMePE	C41 H76 O7 N1 P1	(34:2p)	(34:2p)				7.2759	1.7878e-07	4.84331e-06	1.82228	3.5364	816.632	230.921	867.961	849.594	831.8	757.614	955.616	637.205	205.009	253.297	229.568	179.258	256.429	261.968
64	698.513	neg	9.10682	PE(16:0p/18:2)	PE(34:2p)-H	PE	C39 H72 O7 N1 P1	(16:0p/18:2)	(16:0p)	(18:2)			4.12222	9.13087e-05	0.000381755	0.956539	1.94065	428.891	221.004	423.617	405.288	409.633	338.438	441.768	554.604	173.395	201.76	183.449	252.629	251.866	262.924
6	804.551	pos	8.27576	PC(16:0/20:4)	PC(36:4)+Na	PC	C44 H80 O8 N1 P1 Na0	(16:0/20:4)	(16:0)	(20:4)			1.03477	2.70969e-05	0.00018412	-2.15902	0.223908	3.64079	16.2602	3.25839	3.60478	4.04511	3.05748	4.0544	3.8246	21.4845	10.4237	12.377	19.4167	18.0157	15.8437
582	766.575	pos	8.69524	PC(36:4p)	PC(36:4p)+H	PC	C44 H80 O7 N1 P1	(14:0p/22:4)	(14:0p)	(22:4)			3.67815	0.000249319	0.000853991	-1.38037	0.38412	105.123	273.673	134.431	126.209	89.1664	122.906	78.0847	79.9441	413.036	220.621	236.195	264.398	259.873	247.917
571	850.597	neg	9.01888	PS(42:5e)	PS(42:5e)-H	PS	C48 H84 O9 N1 P1	(42:5e)	(42:5e)				1.92847	2.37767e-08	2.36181e-06	-2.50963	0.1756	8.80111	50.1201	12.8261	7.61254	7.39358	14.4765	4.59544	5.90248	50.5887	43.7876	46.3287	51.8366	49.4495	58.7295
570	822.565	neg	8.415	PS(40:5e)	PS(40:5e)-H	PS	C46 H80 O9 N1 P1	(40:5e)	(40:5e)				2.59317	6.86965e-07	1.21347e-05	-3.18332	0.110084	9.39087	85.3064	10.9011	11.1331	10.3254	11.3608	5.41241	7.21237	103.462	95.7324	102.132	69.095	70.2052	71.2115
538	796.55	neg	8.27653	PS(38:4e)	PS(38:4e)-H	PS	C44 H78 O9 N1 P1	(38:4e)	(38:4e)				1.19914	0.000280421	0.000938939	-2.03759	0.24357	5.78636	23.7565	8.26998	6.40616	5.21458	6.70324	3.61385	4.51032	34.2327	26.9012	30.6391	17.312	15.2125	18.2413
525	734.569	pos	8.97747	PC(32:0)	PC(32:0)+H	PC	C40 H80 O8 N1 P1	(32:0)	(32:0)				1.03157	2.52168e-05	0.000176814	-1.59708	0.330546	6.28683	19.0196	7.11326	7.20131	5.78494	5.53836	6.32352	5.75961	24.3158	15.8649	13.5116	17.3511	20.0883	22.9857
52	902.817	pos	17.3419	TG(18:1/18:1/18:1)	TG(54:3)+NH4	TG	C57 H104 O6 N0	(18:1/18:1/18:1)	(18:1)	(18:1)	(18:1)		3.95763	0.000105299	0.000426926	1.41223	2.66148	308.097	115.761	332.071	330.782	353.041	386.168	219.405	227.114	60.7896	132.62	160.901	109.339	107.616	123.302
517	782.569	pos	8.27712	PC(36:4)	PC(36:4)+H	PC	C44 H80 O8 N1 P1	(16:0/20:4)	(16:0)	(20:4)			2.80215	6.85499e-05	0.000326566	-2.00004	0.249994	31.3144	125.261	30.9814	31.4284	31.8244	28.9057	31.9513	32.7952	157.054	78.4568	90.6617	168.003	128.342	129.048
516	746.606	pos	9.71282	PC(34:1e)	PC(34:1e)+H	PC	C42 H84 O7 N1 P1	(34:1e)	(34:1e)				2.26835	0.00410211	0.00872834	1.4295	2.69354	115.53	42.8915	86.2672	87.4386	91.3411	76.6266	174.356	177.149	39.305	33.5889	29.086	48.0598	51.8151	55.494
515	808.585	pos	8.31112	PC(38:5)	PC(38:5)+H	PC	C46 H82 O8 N1 P1	(18:0/20:5)	(18:0)	(20:5)			1.75912	0.0010167	0.00260097	-2.10209	0.232921	12.3352	52.9585	9.70395	9.56876	15.876	11.6837	13.0975	14.0811	49.6309	26.5241	29.4986	78.9062	70.3091	62.8822
51	904.833	pos	17.5471	TG(18:0/18:1/18:1)	TG(54:2)+NH4	TG	C57 H106 O6 N0	(18:0/18:1/18:1)	(18:0)	(18:1)	(18:1)		4.51498	0.000255427	0.000869911	0.962039	1.94806	525.63	269.822	575.115	576.6	548.772	599.357	418.787	435.15	151.891	334.65	380.593	218.954	245.524	287.321
505	806.606	pos	9.00535	PC(39:6e)	PC(39:6e)+H	PC	C47 H84 O7 N1 P1	(16:0e/23:6)	(16:0e)	(23:6)			1.2396	0.000130431	0.000495138	-2.30965	0.20171	4.7616	23.6062	5.71554	5.49379	4.84253	3.72512	4.40478	4.38784	27.3137	12.382	15.3681	29.3316	29.4948	27.747
499	824.581	neg	8.99229	PS(40:4e)	PS(40:4e)-H	PS	C46 H82 O9 N1 P1	(40:4e)	(40:4e)				3.1182	9.70017e-06	8.75954e-05	-2.06689	0.238674	35.434	148.462	44.9583	30.8104	38.554	42.9054	19.2548	36.1209	183.933	171.058	177.3	112.557	115.895	130.028
498	800.581	neg	9.16347	PS(38:2e)	PS(38:2e)-H	PS	C44 H82 O9 N1 P1	(38:2e)	(38:2e)				1.81597	0.00765662	0.015011	-0.523096	0.695877	116.44	167.328	122.421	110.133	103.69	170.878	123.957	67.5587	176.269	189.699	178.325	146.741	154.223	158.711
491	731.606	pos	9.02471	SM(d36:1)	SM(d36:1)+H	SM	C41 H83 O6 N2 P1	(d36:1)	(d36:1)				1.39285	0.0038421	0.00826675	-0.678229	0.624932	45.6863	73.106	49.7661	46.194	41.7559	45.8242	44.882	45.6953	82.6072	49.8256	51.5709	91.4375	82.7448	80.4498
49	890.817	pos	17.4156	TG(17:0/18:1/18:1)	TG(53:2)+NH4	TG	C56 H104 O6 N0	(17:0/18:1/18:1)	(17:0)	(18:1)	(18:1)		1.72274	0.0493491	0.0761349	0.974458	1.9649	114.301	58.1715	9.08076	150.13	157.31	165.392	97.6058	106.289	25.9813	66.0623	80.2443	53.5681	53.8877	69.2854
488	703.575	pos	8.16047	SM(d34:1)	SM(d34:1)+H	SM	C39 H79 O6 N2 P1	(d34:1)	(d34:1)				1.19319	0.000438155	0.00129277	-1.12388	0.458858	15.3345	33.4189	16.6481	16.5803	15.8035	16.0081	13.4312	13.536	34.4752	21.8142	24.1352	42.2761	38.9012	38.9115
483	790.575	pos	8.42682	PC(38:6p)	PC(38:6p)+H	PC	C46 H80 O7 N1 P1	(38:6p)	(38:6p)				1.17297	7.18501e-05	0.000336191	-2.22045	0.214575	4.59183	21.3997	7.52279	7.25081	3.06645	4.68105	2.58614	2.44375	27.4802	15.8649	14.543	18.3151	28.0599	24.135
482	792.59	pos	8.71776	PC(38:6e)	PC(38:6e)+H	PC	C46 H82 O7 N1 P1	(38:6e)	(38:6e)				2.31686	0.00012121	0.0004691	-1.42675	0.371968	38.9662	104.757	42.2879	43.1419	37.7688	48.8589	31.0336	30.7058	121.912	73.0032	70.6521	122.009	123.081	117.884
474	764.559	pos	8.14241	PC(36:5p)	PC(36:5p)+H	PC	C44 H78 O7 N1 P1	(36:5p)	(36:5p)				2.94619	1.34571e-05	0.000111395	-2.6757	0.156507	18.7672	119.913	21.0104	22.2721	19.2106	25.264	12.7638	12.0825	179.871	94.1977	103.142	122.422	115.428	104.421
473	780.554	pos	7.77959	PC(36:5)	PC(36:5)+H	PC	C44 H78 O8 N1 P1	(16:0/20:5)	(16:0)	(20:5)			1.8284	3.33537e-05	0.000199903	-3.39813	0.0948553	4.13175	43.5585	3.6145	3.76976	4.61055	4.47621	4.00434	4.31516	55.6266	24.7889	30.8394	58.801	49.2642	42.0309
472	768.59	pos	8.98259	PC(36:4e)	PC(36:4e)+H	PC	C44 H82 O7 N1 P1	(36:4e)	(36:4e)				1.35237	0.0178861	0.0318213	0.386099	1.30686	123.716	94.6668	141.553	137.757	104.39	142.632	115.125	100.839	103.092	116.26	73.2307	87.5817	82.2665	105.57
471	784.585	pos	8.53271	PC(36:3)	PC(36:3)+H	PC	C44 H82 O8 N1 P1	(18:1/18:2)	(18:1)	(18:2)			2.38242	2.71855e-05	0.00018412	-1.30751	0.404018	45.1929	111.859	35.0767	35.8828	52.6299	41.2722	37.7075	68.5884	139.733	122.457	87.4643	113.608	109.051	98.8384
470	772.621	pos	10.6104	PC(36:2e)	PC(36:2e)+H	PC	C44 H86 O7 N1 P1	(36:2e)	(36:2e)				1.79778	0.000603461	0.00168856	1.30916	2.47797	68.8463	27.7833	52.704	61.9494	56.3995	55.6871	100.943	85.3948	29.9784	21.9381	20.6284	29.1939	34.9154	30.0456
466	756.59	pos	9.158	PC(35:2p)	PC(35:2p)+H	PC	C43 H82 O7 N1 P1	(35:2p)	(35:2p)				1.35746	0.00177871	0.00407736	-0.630221	0.646077	45.5164	70.4504	34.8096	48.0088	57.3419	50.7556	41.2113	40.9713	89.4356	59.9891	55.3872	72.8471	74.7732	70.2705
465	758.606	pos	9.91676	PC(35:1p)	PC(35:1p)+H	PC	C43 H84 O7 N1 P1	(16:1p/19:0)	(16:1p)	(19:0)			1.20909	0.0195316	0.0341373	-0.673901	0.626809	40.1748	64.0941	40.5073	24.5818	40.0886	28.8298	39.5429	67.4982	64.2871	48.0904	44.2478	71.8831	79.875	76.1811
464	774.601	pos	9.50594	PC(35:1)	PC(35:1)+H	PC	C43 H84 O8 N1 P1	(35:1)	(35:1)				2.11046	0.000410271	0.00122875	-1.64272	0.320252	26.6315	83.158	22.88	23.5094	23.9952	24.126	33.1192	32.1593	84.4392	50.0735	53.3243	112.644	105.703	92.7636
462	756.554	pos	7.87959	PC(34:3)	PC(34:3)+H	PC	C42 H78 O8 N1 P1	(34:3)	(34:3)				2.13203	9.97301e-05	0.000409192	-1.70107	0.307559	24.4631	79.5396	25.0166	24.6643	26.4599	26.8572	21.5233	22.2572	91.7673	50.9411	54.9746	101.49	96.137	81.9275
46	872.77	pos	16.7384	TG(16:1/18:1/18:2)	TG(52:4)+NH4	TG	C55 H98 O6 N0	(16:1/18:1/18:2)	(16:1)	(18:1)	(18:2)		1.08003	0.000107455	0.000429894	0.991321	1.988	28.6499	14.4114	27.3313	28.2938	34.2892	35.051	23.8592	23.0748	10.3426	17.2283	13.6147	14.597	13.7749	16.9109
455	746.569	pos	8.65982	PC(33:1)	PC(33:1)+H	PC	C41 H80 O8 N1 P1	(33:1)	(33:1)				2.19324	0.000527609	0.00149232	-1.28889	0.409266	42.7568	104.472	37.8365	36.2128	38.1313	37.2512	52.0564	55.0524	109.921	68.0454	69.4144	133.576	129.139	116.734
45	876.801	pos	17.3138	TG(16:0/18:1/18:1)	TG(52:2)+NH4	TG	C55 H102 O6 N0	(16:0/18:1/18:1)	(16:0)	(18:1)	(18:1)		6.31331	4.25498e-06	5.28326e-05	1.21659	2.32397	809.053	348.134	908.076	824.893	855.417	842.134	691.583	732.215	168.212	399.101	441.447	351.153	333.211	395.682
446	752.56	neg	10.3087	dMePE(16:0p/20:3)	dMePE(36:3p)-H	dMePE	C43 H78 O7 N1 P1	(16:0p/20:3)	(16:0p)	(20:3)			1.34887	0.000379517	0.00115996	0.622135	1.53915	66.3839	43.1302	79.0233	76.7781	65.5185	66.3604	59.5212	51.1021	41.067	41.4654	47.4608	45.8495	42.7407	40.198
444	829.575	neg	8.52071	PA(26:2/20:5)	PA(46:7)-H	PA	C49 H81 O8 N0 P1	(26:2/20:5)	(26:2)	(20:5)			2.15252	2.99526e-05	0.000196041	-1.06845	0.476832	49.9532	104.761	44.8482	46.6043	45.5336	84.0565	39.5775	39.0993	111.126	105.594	109.66	105.887	106.769	89.5266
41	862.786	pos	17.1726	TG(16:0/17:1/18:1)	TG(51:2)+NH4	TG	C54 H100 O6 N0	(16:0/17:1/18:1)	(16:0)	(17:1)	(18:1)		2.10764	8.12718e-05	0.000353562	1.27831	2.42554	91.7151	37.8122	102.381	94.8627	103.665	108.491	74.6643	66.2264	18.6532	42.7608	52.8086	34.5645	35.2343	42.8519
390	772.585	pos	8.71276	PC(17:0/18:2)	PC(35:2)+H	PC	C43 H82 O8 N1 P1	(17:0/18:2)	(17:0)	(18:2)			1.61329	0.000232332	0.000814528	-1.37866	0.384575	20.1723	52.4534	19.2299	18.8076	19.7906	21.7741	20.3554	21.0762	61.1227	33.8368	36.4091	67.4765	61.8593	54.0163
387	748.529	neg	8.98088	PE(16:0e/22:6)	PE(38:6e)-H	PE	C43 H74 O7 N1 P1	(16:0e/22:6)	(16:0e)	(22:6)			2.9415	0.000994454	0.00256578	-0.694771	0.617807	182.229	294.961	174.24	174.953	191.998	189.127	143.069	219.987	253.866	233.559	251.09	351.846	328.521	350.885
38	846.755	pos	16.6378	TG(16:1/16:1/18:1)	TG(50:3)+NH4	TG	C53 H96 O6 N0	(16:1/16:1/18:1)	(16:1)	(16:1)	(18:1)		1.74149	4.57083e-06	5.34159e-05	1.70168	3.25278	50.619	15.5617	48.4307	45.7815	65.1712	58.7218	43.5472	42.0615	10.3592	17.3522	17.8435	15.5609	15.6721	16.5825
37	848.77	pos	17.0132	TG(16:0/16:1/18:1)	TG(50:2)+NH4	TG	C53 H98 O6 N0	(16:0/16:1/18:1)	(16:0)	(16:1)	(18:1)		4.93033	6.36606e-08	3.32213e-06	1.88946	3.70497	371.785	100.348	380.146	373.676	430.608	374.029	337.032	335.22	47.9655	126.423	138.21	94.4671	89.122	105.898
362	792.588	pos	9.83447	LPC(36:3)	LPC(36:3)+Na	LPC	C44 H84 O7 N1 P1 Na0	(36:3)	(36:3)				1.05447	1.58973e-07	4.84331e-06	1.5101	2.84831	19.1401	6.71981	17.0932	19.3025	17.9058	20.105	21.3565	19.0776	9.0768	5.75102	4.53824	7.89062	7.93967	5.12252
35	852.801	pos	17.5301	TG(18:0/16:0/16:0)	TG(50:0)+NH4	TG	C53 H102 O6 N0	(18:0/16:0/16:0)	(18:0)	(16:0)	(16:0)		2.87602	0.0457584	0.0715801	-1.85102	0.277196	59.2212	213.644	26.263	28.0464	87.7165	54.1697	85.0922	74.0391	239.827	453.636	354.808	65.6863	78.9184	88.9874
341	786.541	pos	8.14506	LPC(36:6)	LPC(36:6)+Na	LPC	C44 H78 O7 N1 P1 Na0	(36:6)	(36:6)				1.06914	1.41949e-05	0.000115892	-2.96687	0.127904	1.95289	15.2684	2.06543	2.44168	2.08055	2.82229	1.22633	1.08106	22.8169	10.9195	13.3053	16.2494	14.9546	13.3645
337	770.606	pos	9.81471	PC(18:2p/18:0)	PC(36:2p)+H	PC	C44 H84 O7 N1 P1	(18:2p/18:0)	(18:2p)	(18:0)			2.68802	1.23291e-07	4.7434e-06	1.2207	2.33059	140.545	60.3044	149.566	138.582	124.688	143.39	153.5	133.543	75.7788	50.3214	46.8264	62.7945	65.6856	60.4195
336	775.597	neg	9.03076	SM(d18:0/17:1)+CH3COO	SM(d35:1)+CH3COO	SM	C42 H84 O8 N2 P1	(d18:0/17:1)	(d18:0)	(17:1)			3.32096	2.30202e-06	3.19071e-05	-0.621845	0.649839	232.863	358.34	272.695	251.732	243.843	217.883	203.683	207.345	351.58	338.826	353.575	376.025	349.51	380.523
335	761.581	neg	8.59829	SM(d18:0/16:1)+CH3COO	SM(d34:1)+CH3COO	SM	C41 H82 O8 N2 P1	(d18:0/16:1)	(d18:0)	(16:1)			1.71705	1.88896e-05	0.000142509	-1.58306	0.333772	17.4383	52.2462	15.4807	14.9213	21.5435	16.1614	20.1123	16.4108	52.5666	46.4291	70.9902	44.2085	41.4925	57.7904
32	836.77	pos	17.1572	TG(15:0/16:0/18:1)	TG(49:1)+NH4	TG	C52 H98 O6 N0	(15:0/16:0/18:1)	(15:0)	(16:0)	(18:1)		1.04647	0.0250626	0.0424356	0.494605	1.40894	64.0928	45.4902	68.2838	67.7237	68.1434	60.8461	59.1475	60.4123	25.8147	61.7243	69.105	34.0137	37.6257	44.6579
317	747.566	neg	8.16671	SM(d15:0/18:1)+CH3COO	SM(d33:1)+CH3COO	SM	C40 H80 O8 N2 P1	(d15:0/18:1)	(d15:0)	(18:1)			2.76831	1.1069e-06	1.88489e-05	-0.951714	0.517018	92.652	179.205	108.171	103.21	96.2837	90.6925	69.8965	87.6578	156.151	165.575	180.375	190.097	187.987	195.042
31	838.786	pos	17.4008	TG(16:0/16:0/17:0)	TG(49:0)+NH4	TG	C52 H100 O6 N0	(16:0/16:0/17:0)	(16:0)	(16:0)	(17:0)		1.48563	0.0494366	0.0761349	-1.37889	0.384514	26.0204	67.6708	22.969	23.097	32.0419	22.0017	29.0315	26.9811	52.4622	130.142	120.676	30.0202	33.3211	39.404
29	822.755	pos	16.993	TG(16:0/14:0/18:1)	TG(48:1)+NH4	TG	C51 H96 O6 N0	(16:0/14:0/18:1)	(16:0)	(14:0)	(18:1)		2.95031	2.26062e-05	0.000164309	1.13326	2.19354	189.032	86.177	199.421	193.85	205.155	165.392	186.869	183.508	48.4651	127.663	119.645	69.129	72.86	79.3006
287	788.556	pos	8.69388	LPC(36:5)	LPC(36:5)+Na	LPC	C44 H80 O7 N1 P1 Na0	(36:5)	(36:5)				1.36135	0.000329987	0.00105187	-1.3247	0.399234	15.542	38.9296	18.3396	18.8076	14.2086	19.0429	11.6793	11.174	59.1241	32.2255	33.4179	35.8039	34.9154	38.0905
28	824.77	pos	17.2905	TG(16:0/16:0/16:0)	TG(48:0)+NH4	TG	C51 H98 O6 N0	(16:0/16:0/16:0)	(16:0)	(16:0)	(16:0)		2.20098	0.0459907	0.0717551	-1.40722	0.377036	54.6782	145.021	44.1574	42.3995	64.1563	42.1826	69.492	65.6813	119.747	288.79	242.383	68.9913	72.0629	78.1513
277	780.59	pos	8.97212	LPC(37:5)	LPC(37:5)+H	LPC	C45 H82 O7 N1 P1	(37:5)	(37:5)				1.47181	0.0180323	0.0319859	-1.64694	0.319317	16.5048	51.6879	21.0994	19.055	11.6714	15.5529	15.9339	15.7163	95.9309	0.960245	56.2123	46.545	55.6415	54.8372
275	754.575	pos	8.57924	LPC(35:4)	LPC(35:4)+H	LPC	C43 H80 O7 N1 P1	(35:4)	(35:4)				1.20073	2.46574e-05	0.000176814	-1.50321	0.352768	9.31376	26.402	10.0601	9.81622	9.20661	11.7595	8.00868	7.03145	35.4745	21.4424	20.1127	26.7152	27.741	26.9261
217	782.567	pos	9.06812	PC(16:0/18:1)	PC(34:1)+Na	PC	C42 H82 O8 N1 P1 Na0	(16:0/18:1)	(16:0)	(18:1)			1.32755	0.0224432	0.0386594	-0.57454	0.6715	60.9734	90.8017	59.5591	59.3098	54.0073	55.0801	69.6589	68.225	94.9317	58.9975	56.9343	109.477	114.631	109.839
186	788.545	neg	9.04188	PS(18:0/18:1)	PS(36:1)-H	PS	C42 H78 O10 N1 P1	(18:0/18:1)	(18:0)	(18:1)			2.29234	1.31049e-08	1.5621e-06	-1.22865	0.426717	43.0022	100.775	46.4786	40.3385	45.99	42.8618	32.9509	49.3931	89.2683	102.49	107.61	102.552	99.469	103.258
147	792.555	neg	9.36976	PE(18:0/22:5)	PE(40:5)-H	PE	C45 H78 O8 N1 P1	(18:0/22:5)	(18:0)	(22:5)			1.62575	0.000218041	0.000773528	-0.847794	0.555634	42.0867	75.7453	32.9439	31.9973	51.1705	43.9819	64.4358	27.9907	68.9982	77.0227	74.9997	80.2841	72.559	80.6083
124	750.544	neg	9.56694	PE(16:0p/22:4)	PE(38:4p)-H	PE	C43 H76 O7 N1 P1	(16:0p/22:4)	(16:0p)	(22:4)			1.62148	0.000926728	0.00243894	1.32892	2.51214	57.5188	22.8963	55.8313	56.8473	53.4441	48.7755	46.3606	83.8538	18.6495	17.0906	19.6528	8.43998	43.9145	29.6304
118	894.848	pos	17.7977	TG(18:0/17:0/18:0)	TG(53:0)+NH4	TG	C56 H108 O6 N0	(18:0/17:0/18:0)	(18:0)	(17:0)	(18:0)		1.14905	0.0478586	0.0744744	-2.00247	0.249573	8.22523	32.9572	4.2733	4.47917	14.2811	8.80068	9.67716	7.83997	38.4723	67.9215	60.338	8.77195	10.1558	12.0839
102	748.529	neg	9.25882	PE(18:0p/20:5)	PE(38:5p)-H	PE	C43 H74 O7 N1 P1	(18:0p/20:5)	(18:0p)	(20:5)			3.35334	1.12091e-07	4.7434e-06	-1.06941	0.476514	113.726	238.662	114.649	122.719	115.085	124.426	93.3773	112.101	264.404	252.2	253.14	223.447	221.752	217.032
10	728.559	pos	10.0733	PE(18:0p/18:2)	PE(36:2p)+H	PE	C41 H78 O7 N1 P1	(18:0p/18:2)	(18:0p)	(18:2)			1.4807	4.53195e-06	5.34159e-05	1.66039	3.16102	36.798	11.6412	32.94	33.9856	31.2445	32.6991	45.1323	44.7869	12.1246	8.77526	8.01412	13.6055	14.6198	12.7078

## Sheet: Sheet1
ID	m/z	Ion mode	Retention time	Lipid	LipidGroup	Class	Formula	FattyAcid	FA1	FA2	FA3	FA4	VIP	P-value	adj.P-value	log2(FC)	FC	average(HF)	average(G)	HF6	HF5	HF4	HF3	HF2	HF1	G6	G5	G4	G3	G2	G1
37	848.77	pos	17.0132	TG(16:0/16:1/18:1)	TG(50:2)+NH4	TG	C53 H98 O6 N0	(16:0/16:1/18:1)	(16:0)	(16:1)	(18:1)		4.93033	6.36606e-08	3.32213e-06	1.88946	3.70497	371.785	100.348	380.146	373.676	430.608	374.029	337.032	335.22	47.9655	126.423	138.21	94.4671	89.122	105.898
94	874.786	pos	17.0538	TG(16:1/18:1/18:1)	TG(52:3)+NH4	TG	C55 H100 O6 N0	(16:1/18:1/18:1)	(16:1)	(18:1)	(18:1)		4.13966	1.67791e-06	2.63167e-05	1.82244	3.5368	273.186	77.2409	278.655	268.915	327.668	313.335	225.244	225.297	39.6381	87.7526	105.205	70.3684	74.6138	85.8679
653	726.544	neg	10.0705	dMePE(34:2p)	dMePE(34:2p)-H	dMePE	C41 H76 O7 N1 P1	(34:2p)	(34:2p)				7.2759	1.7878e-07	4.84331e-06	1.82228	3.5364	816.632	230.921	867.961	849.594	831.8	757.614	955.616	637.205	205.009	253.297	229.568	179.258	256.429	261.968
38	846.755	pos	16.6378	TG(16:1/16:1/18:1)	TG(50:3)+NH4	TG	C53 H96 O6 N0	(16:1/16:1/18:1)	(16:1)	(16:1)	(18:1)		1.74149	4.57083e-06	5.34159e-05	1.70168	3.25278	50.619	15.5617	48.4307	45.7815	65.1712	58.7218	43.5472	42.0615	10.3592	17.3522	17.8435	15.5609	15.6721	16.5825
10	728.559	pos	10.0733	PE(18:0p/18:2)	PE(36:2p)+H	PE	C41 H78 O7 N1 P1	(18:0p/18:2)	(18:0p)	(18:2)			1.4807	4.53195e-06	5.34159e-05	1.66039	3.16102	36.798	11.6412	32.94	33.9856	31.2445	32.6991	45.1323	44.7869	12.1246	8.77526	8.01412	13.6055	14.6198	12.7078
86	778.576	neg	10.5829	PE(18:0p/22:4)	PE(40:4p)-H	PE	C45 H80 O7 N1 P1	(18:0p/22:4)	(18:0p)	(22:4)			1.50374	3.26646e-05	0.000199903	1.62589	3.08633	39.8836	12.9226	41.9164	41.4618	32.7888	28.1337	42.1644	52.8365	8.95649	9.38975	11.7366	14.1269	15.1399	18.1862
362	792.588	pos	9.83447	LPC(36:3)	LPC(36:3)+Na	LPC	C44 H84 O7 N1 P1 Na0	(36:3)	(36:3)				1.05447	1.58973e-07	4.84331e-06	1.5101	2.84831	19.1401	6.71981	17.0932	19.3025	17.9058	20.105	21.3565	19.0776	9.0768	5.75102	4.53824	7.89062	7.93967	5.12252
95	888.801	pos	17.1969	TG(18:1/17:1/18:1)	TG(53:3)+NH4	TG	C56 H102 O6 N0	(18:1/17:1/18:1)	(18:1)	(17:1)	(18:1)		1.4194	0.000245254	0.000844922	1.49145	2.81172	39.3041	13.9787	41.5757	40.6672	47.1929	52.5006	26.3619	27.5262	7.04493	13.262	18.153	13.9084	14.4285	17.0751
516	746.606	pos	9.71282	PC(34:1e)	PC(34:1e)+H	PC	C42 H84 O7 N1 P1	(34:1e)	(34:1e)				2.26835	0.00410211	0.00872834	1.4295	2.69354	115.53	42.8915	86.2672	87.4386	91.3411	76.6266	174.356	177.149	39.305	33.5889	29.086	48.0598	51.8151	55.494
52	902.817	pos	17.3419	TG(18:1/18:1/18:1)	TG(54:3)+NH4	TG	C57 H104 O6 N0	(18:1/18:1/18:1)	(18:1)	(18:1)	(18:1)		3.95763	0.000105299	0.000426926	1.41223	2.66148	308.097	115.761	332.071	330.782	353.041	386.168	219.405	227.114	60.7896	132.62	160.901	109.339	107.616	123.302
84	900.801	pos	17.0759	TG(18:1/18:1/18:2)	TG(54:4)+NH4	TG	C57 H102 O6 N0	(18:1/18:1/18:2)	(18:1)	(18:1)	(18:2)		1.78552	0.000973077	0.00253255	1.40803	2.65374	67.9288	25.5974	71.6668	67.2288	86.9916	88.0068	47.8018	45.877	20.6518	2.08226	39.297	27.266	29.9731	34.3143
124	750.544	neg	9.56694	PE(16:0p/22:4)	PE(38:4p)-H	PE	C43 H76 O7 N1 P1	(16:0p/22:4)	(16:0p)	(22:4)			1.62148	0.000926728	0.00243894	1.32892	2.51214	57.5188	22.8963	55.8313	56.8473	53.4441	48.7755	46.3606	83.8538	18.6495	17.0906	19.6528	8.43998	43.9145	29.6304
470	772.621	pos	10.6104	PC(36:2e)	PC(36:2e)+H	PC	C44 H86 O7 N1 P1	(36:2e)	(36:2e)				1.79778	0.000603461	0.00168856	1.30916	2.47797	68.8463	27.7833	52.704	61.9494	56.3995	55.6871	100.943	85.3948	29.9784	21.9381	20.6284	29.1939	34.9154	30.0456
41	862.786	pos	17.1726	TG(16:0/17:1/18:1)	TG(51:2)+NH4	TG	C54 H100 O6 N0	(16:0/17:1/18:1)	(16:0)	(17:1)	(18:1)		2.10764	8.12718e-05	0.000353562	1.27831	2.42554	91.7151	37.8122	102.381	94.8627	103.665	108.491	74.6643	66.2264	18.6532	42.7608	52.8086	34.5645	35.2343	42.8519
337	770.606	pos	9.81471	PC(18:2p/18:0)	PC(36:2p)+H	PC	C44 H84 O7 N1 P1	(18:2p/18:0)	(18:2p)	(18:0)			2.68802	1.23291e-07	4.7434e-06	1.2207	2.33059	140.545	60.3044	149.566	138.582	124.688	143.39	153.5	133.543	75.7788	50.3214	46.8264	62.7945	65.6856	60.4195
45	876.801	pos	17.3138	TG(16:0/18:1/18:1)	TG(52:2)+NH4	TG	C55 H102 O6 N0	(16:0/18:1/18:1)	(16:0)	(18:1)	(18:1)		6.31331	4.25498e-06	5.28326e-05	1.21659	2.32397	809.053	348.134	908.076	824.893	855.417	842.134	691.583	732.215	168.212	399.101	441.447	351.153	333.211	395.682
29	822.755	pos	16.993	TG(16:0/14:0/18:1)	TG(48:1)+NH4	TG	C51 H96 O6 N0	(16:0/14:0/18:1)	(16:0)	(14:0)	(18:1)		2.95031	2.26062e-05	0.000164309	1.13326	2.19354	189.032	86.177	199.421	193.85	205.155	165.392	186.869	183.508	48.4651	127.663	119.645	69.129	72.86	79.3006
46	872.77	pos	16.7384	TG(16:1/18:1/18:2)	TG(52:4)+NH4	TG	C55 H98 O6 N0	(16:1/18:1/18:2)	(16:1)	(18:1)	(18:2)		1.08003	0.000107455	0.000429894	0.991321	1.988	28.6499	14.4114	27.3313	28.2938	34.2892	35.051	23.8592	23.0748	10.3426	17.2283	13.6147	14.597	13.7749	16.9109
49	890.817	pos	17.4156	TG(17:0/18:1/18:1)	TG(53:2)+NH4	TG	C56 H104 O6 N0	(17:0/18:1/18:1)	(17:0)	(18:1)	(18:1)		1.72274	0.0493491	0.0761349	0.974458	1.9649	114.301	58.1715	9.08076	150.13	157.31	165.392	97.6058	106.289	25.9813	66.0623	80.2443	53.5681	53.8877	69.2854
51	904.833	pos	17.5471	TG(18:0/18:1/18:1)	TG(54:2)+NH4	TG	C57 H106 O6 N0	(18:0/18:1/18:1)	(18:0)	(18:1)	(18:1)		4.51498	0.000255427	0.000869911	0.962039	1.94806	525.63	269.822	575.115	576.6	548.772	599.357	418.787	435.15	151.891	334.65	380.593	218.954	245.524	287.321
64	698.513	neg	9.10682	PE(16:0p/18:2)	PE(34:2p)-H	PE	C39 H72 O7 N1 P1	(16:0p/18:2)	(16:0p)	(18:2)			4.12222	9.13087e-05	0.000381755	0.956539	1.94065	428.891	221.004	423.617	405.288	409.633	338.438	441.768	554.604	173.395	201.76	183.449	252.629	251.866	262.924
67	742.539	neg	9.48612	PE(18:1/18:1)	PE(36:2)-H	PE	C41 H76 O8 N1 P1	(18:1/18:1)	(18:1)	(18:1)			2.55949	0.0296142	0.0486227	0.879128	1.83926	243.824	132.566	246.138	242.921	316.198	332.908	222.795	101.987	177.227	196.278	189.598	47.4221	46.2398	138.633
68	740.524	neg	8.69341	PE(18:1/18:2)	PE(36:3)-H	PE	C41 H74 O8 N1 P1	(18:1/18:2)	(18:1)	(18:2)			1.15352	0.0163843	0.0295017	0.688194	1.61127	55.3645	34.3609	37.06	63.5622	46.7168	80.7384	64.9819	39.1277	40.5639	38.9989	34.2041	34.3016	30.0702	28.0266
446	752.56	neg	10.3087	dMePE(16:0p/20:3)	dMePE(36:3p)-H	dMePE	C43 H78 O7 N1 P1	(16:0p/20:3)	(16:0p)	(20:3)			1.34887	0.000379517	0.00115996	0.622135	1.53915	66.3839	43.1302	79.0233	76.7781	65.5185	66.3604	59.5212	51.1021	41.067	41.4654	47.4608	45.8495	42.7407	40.198
32	836.77	pos	17.1572	TG(15:0/16:0/18:1)	TG(49:1)+NH4	TG	C52 H98 O6 N0	(15:0/16:0/18:1)	(15:0)	(16:0)	(18:1)		1.04647	0.0250626	0.0424356	0.494605	1.40894	64.0928	45.4902	68.2838	67.7237	68.1434	60.8461	59.1475	60.4123	25.8147	61.7243	69.105	34.0137	37.6257	44.6579
472	768.59	pos	8.98259	PC(36:4e)	PC(36:4e)+H	PC	C44 H82 O7 N1 P1	(36:4e)	(36:4e)				1.35237	0.0178861	0.0318213	0.386099	1.30686	123.716	94.6668	141.553	137.757	104.39	142.632	115.125	100.839	103.092	116.26	73.2307	87.5817	82.2665	105.57
